# Supplementary material for: Trend and Co-occurrence Network of COVID-19 Symptoms From Large-Scale Social Media Data: Infoveillance Study
Source: J Med Internet Res. 2023 Mar 14;25:e45419. doi: 10.2196/45419 (PMC10131634; doi:10.2196/45419)
Supplement: Multimedia Appendix 1 [file jmir_v25i1e45419_app1.xlsx]

## Sheet: System_SNOMED_description_chine
Multimedia Appendix 1. Symptom lexicon.
System	Symptom	Alternative names
Cardiovascular system	Angina pectoris	angina
Cardiovascular system	Angina pectoris	angina pectoris
Cardiovascular system	Angina pectoris	anginal syndrome
Cardiovascular system	Angina pectoris	cardiac angina
Cardiovascular system	Angina pectoris	ischaemic heart disease
Cardiovascular system	Angina pectoris	ischemic heart disease
Cardiovascular system	Angina pectoris	stenocardia
Cardiovascular system	Arrythmia	arrythmia
Cardiovascular system	Asystole	asystole
Cardiovascular system	Asystole	cardiac standstill
Cardiovascular system	Bradychardia	bradycardia
Cardiovascular system	Bradychardia	decreased heart rate
Cardiovascular system	Bradychardia	heart rate slow
Cardiovascular system	Bradychardia	low heart rate
Cardiovascular system	Bradychardia	low hr
Cardiovascular system	Bradychardia	low pulse
Cardiovascular system	Bradychardia	slow heart beat
Cardiovascular system	Bradychardia	slow heart rate
Cardiovascular system	Palpitations	elevated heart rate
Cardiovascular system	Palpitations	elevated hr
Cardiovascular system	Palpitations	fast heart beat
Cardiovascular system	Palpitations	fast heart rate
Cardiovascular system	Palpitations	fast heartbeat
Cardiovascular system	Palpitations	heart palps
Cardiovascular system	Palpitations	heart pounding
Cardiovascular system	Palpitations	heart race
Cardiovascular system	Palpitations	heart raced
Cardiovascular system	Palpitations	heart races
Cardiovascular system	Palpitations	heart racing
Cardiovascular system	Palpitations	heart rate fast
Cardiovascular system	Palpitations	heart that's bumping way too fast
Cardiovascular system	Palpitations	increase heart rate
Cardiovascular system	Palpitations	increased heart rate
Cardiovascular system	Palpitations	increases heart rate
Cardiovascular system	Palpitations	irregular heartbeat
Cardiovascular system	Palpitations	palp
Cardiovascular system	Palpitations	palpatation
Cardiovascular system	Palpitations	palpations
Cardiovascular system	Palpitations	palpitation
Cardiovascular system	Palpitations	palpitations
Cardiovascular system	Palpitations	pounding heartbeat
Cardiovascular system	Palpitations	pulse fast
Cardiovascular system	Palpitations	racing heart
Cardiovascular system	Palpitations	rapid heart beat
Cardiovascular system	Palpitations	rapid heart rate
Cardiovascular system	Palpitations	rapid heartbeat
Cardiovascular system	Palpitations	rapid heartrate
Cardiovascular system	Palpitations	rapid hr
Cardiovascular system	Palpitations	rapid pulse
Cardiovascular system	Palpitations	resting heart rate increase
Cardiovascular system	Palpitations	tachy
Cardiovascular system	Palpitations	tachycardia
Cardiovascular system	Palpitations	tachycardic
Cardiovascular system	Elevated blood pressure	blood pressure elevation
Cardiovascular system	Elevated blood pressure	bp elevation
Cardiovascular system	Elevated blood pressure	elevated blood pressure
Cardiovascular system	Elevated blood pressure	elevated bp
Cardiovascular system	Elevated blood pressure	high bpm
Cardiovascular system	Elevated blood pressure	increased blood pressure
Cardiovascular system	Elevated blood pressure	increased bp
Cardiovascular system	Elevated blood pressure	increased hr
Cardiovascular system	Elevated blood pressure	raised blood pressure
Cardiovascular system	Elevated blood pressure	raised bp
Cardiovascular system	Low blood pressure	arterial hypotension
Cardiovascular system	Low blood pressure	blood pressure drops
Cardiovascular system	Low blood pressure	bp drop
Cardiovascular system	Low blood pressure	bp drops
Cardiovascular system	Low blood pressure	decreased bp
Cardiovascular system	Low blood pressure	drop in blood pressure
Cardiovascular system	Low blood pressure	drop in bp
Cardiovascular system	Low blood pressure	hypopiesis
Cardiovascular system	Low blood pressure	hypotens
Cardiovascular system	Low blood pressure	hypotension
Cardiovascular system	Low blood pressure	hypotensive
Cardiovascular system	Low blood pressure	lowers blood pressure
Cardiovascular system	Low blood pressure	lowers bp
Cardiovascular system	Shock	circulatory collapse
Cardiovascular system	Shock	peripheral circulatory failure
Cardiovascular system	Shock	peripheral vascular failure
Cardiovascular system	Shock	peripheral vascular shutdown
Digestive system	Aphthous ulcer of mouth	aphthous stomatitis
Digestive system	Aphthous ulcer of mouth	aphthous ulcer of mouth
Digestive system	Aphthous ulcer of mouth	apthous ulcers
Digestive system	Aphthous ulcer of mouth	canker sore
Digestive system	Aphthous ulcer of mouth	oral aphthae
Digestive system	Aptyalism	absent salivary secretion
Digestive system	Aptyalism	aptyalia
Digestive system	Aptyalism	aptyalism
Digestive system	Aptyalism	asialia
Digestive system	Aptyalism	clinical xerostomia
Digestive system	Aptyalism	dry mouth
Digestive system	Aptyalism	xerostomia
Digestive system	Bleeding gums	bleeding gums
Digestive system	Bleeding gums	bleeding of subgingival space
Digestive system	Bleeding gums	crevicular bleeding of gum
Digestive system	Bleeding gums	gingival bleeding
Digestive system	Bleeding gums	gingival crevice bleeding
Digestive system	Bleeding gums	gingival crevicular bleeding
Digestive system	Bleeding gums	gingival haemorrhage
Digestive system	Bleeding gums	gingival hemorrhage
Digestive system	Blister of mouth	blisters in mouth
Digestive system	Blister of mouth	blisters on lips
Digestive system	Blister of mouth	blisters on tongue
Digestive system	Blister of mouth	mouth blisters
Digestive system	Blister of mouth	oral blisters
Digestive system	Blister of mouth	tongue blisters
Digestive system	Dribbling from mouth	dribbling from mouth
Digestive system	Glossodynia	glossalgia
Digestive system	Glossodynia	glossodynia
Digestive system	Glossodynia	painful tongue
Digestive system	Glossodynia	sore tongue
Digestive system	Glossodynia	soreness of tongue
Digestive system	Glossopyrosis	glossopyrosis
Digestive system	Glossopyrosis	tongue burning
Digestive system	Hyperplasia of gingiva	gum hyperplasia
Digestive system	Hyperplasia of gingiva	hyperplasia of gingiva
Digestive system	Itchy Tongue	itchy tongue
Digestive system	Lip swelling	lip edema
Digestive system	Lip swelling	lip swell
Digestive system	Lip swelling	lip swelling
Digestive system	Lip swelling	lip swells
Digestive system	Lip swelling	lips swell
Digestive system	Lip swelling	lips swelled
Digestive system	Lip swelling	lips swelling
Digestive system	Lip swelling	lips swollen
Digestive system	Lip swelling	puffy lips
Digestive system	Lip swelling	swelling lips
Digestive system	Lip swelling	swelling of lips
Digestive system	Lip swelling	swelling of the lips
Digestive system	Lip swelling	swollen lip
Digestive system	Lip swelling	swollen lips
Digestive system	Painful mouth	mouth pain
Digestive system	Painful mouth	oral cavity pain
Digestive system	Painful mouth	oral pain
Digestive system	Painful mouth	painful mouth
Digestive system	Swelling of oral cavity structure	mouth swelling
Digestive system	Swelling of oral cavity structure	mouth swells
Digestive system	Swelling of oral cavity structure	oral edema
Digestive system	Swelling of oral cavity structure	oral swelling
Digestive system	Swelling of oral cavity structure	swelling around mouth
Digestive system	Swelling of oral cavity structure	swelling in mouth
Digestive system	Swelling of oral cavity structure	swelling of mouth
Digestive system	Swelling of oral cavity structure	swelling of oral cavity structure
Digestive system	Swelling of oral cavity structure	swelling of the mouth
Digestive system	Swelling of oral cavity structure	swollen mouth
Digestive system	Swollen gums	gingival bulge
Digestive system	Swollen gums	gingival enlargement
Digestive system	Swollen gums	gingival hyperplasia
Digestive system	Swollen gums	gingival hypertrophy
Digestive system	Swollen gums	gum hypertrophy
Digestive system	Swollen gums	gum swelling
Digestive system	Swollen gums	gums swell
Digestive system	Swollen gums	swollen gums
Digestive system	Taste sense altered	absence of sense of taste
Digestive system	Taste sense altered	adverse taste perception
Digestive system	Taste sense altered	ageusia
Digestive system	Taste sense altered	all of my food i've tried eating this week tasted the same
Digestive system	Taste sense altered	altered taste
Digestive system	Taste sense altered	cant taste
Digestive system	Taste sense altered	can't taste
Digestive system	Taste sense altered	changed taste
Digestive system	Taste sense altered	complete loss of taste
Digestive system	Taste sense altered	could not taste
Digestive system	Taste sense altered	couldn't taste
Digestive system	Taste sense altered	depletion in my ability to taste
Digestive system	Taste sense altered	disordered taste
Digestive system	Taste sense altered	distorted taste
Digestive system	Taste sense altered	dysgeusia
Digestive system	Taste sense altered	gustatory alteration
Digestive system	Taste sense altered	gustatory anaesthesia
Digestive system	Taste sense altered	gustatory anesthesia
Digestive system	Taste sense altered	haven't tasted
Digestive system	Taste sense altered	lack of taste
Digestive system	Taste sense altered	little taste
Digestive system	Taste sense altered	lose my sense of taste
Digestive system	Taste sense altered	losing my sense of taste
Digestive system	Taste sense altered	loss in my ability to taste
Digestive system	Taste sense altered	loss of sense of taste
Digestive system	Taste sense altered	loss of taste
Digestive system	Taste sense altered	lost my ability to taste
Digestive system	Taste sense altered	lost my sense of taste
Digestive system	Taste sense altered	lost my sesmse of taste
Digestive system	Taste sense altered	lost my taste
Digestive system	Taste sense altered	lost of taste
Digestive system	Taste sense altered	lost our sense of taste
Digestive system	Taste sense altered	lost sense of taste
Digestive system	Taste sense altered	lost the ability to taste food
Digestive system	Taste sense altered	no sense of taste
Digestive system	Taste sense altered	no taste
Digestive system	Taste sense altered	not been able to taste
Digestive system	Taste sense altered	parageusia
Digestive system	Taste sense altered	perversion of sense of taste
Digestive system	Taste sense altered	sense of taste hasn't returned
Digestive system	Taste sense altered	senses of taste gone
Digestive system	Taste sense altered	taste impairment
Digestive system	Taste sense altered	taste not fully back
Digestive system	Taste sense altered	taste sense altered
Digestive system	Taste sense altered	tasteless
Digestive system	Taste sense altered	things taste abnormal
Digestive system	Taste sense altered	things taste different
Digestive system	Taste sense altered	things taste peculiar
Digestive system	teeth pain	teeth pain
Digestive system	teeth pain	toothache
Digestive system	teeth pain	teeth sore
Digestive system	Tongue swelling	swelling of the tongue
Digestive system	Tongue swelling	swelling of tongue
Digestive system	Tongue swelling	swelling tongue
Digestive system	Tongue swelling	swollen tongue
Digestive system	Tongue swelling	thick tongue
Digestive system	Tongue swelling	tongue edema
Digestive system	Tongue swelling	tongue swell
Digestive system	Tongue swelling	tongue swelled
Digestive system	Tongue swelling	tongue swelling
Digestive system	Tongue swelling	tongue swells
Digestive system	Tongue swelling	tongue swollen
Digestive system	Tongue swelling	tounge swelling
Digestive system	Bad taste in mouth	bad taste
Digestive system	Bad taste in mouth	bad taste in mouth
Digestive system	Trismus	trismus
Digestive system	Pain in esophagus	esophageal pain
Digestive system	Pain in esophagus	esophagodynia
Digestive system	Pain in esophagus	oesophageal pain
Digestive system	Pain in esophagus	oesophagodynia
Digestive system	Pain in esophagus	pain in esophagus
Digestive system	Pain in esophagus	pain in oesophagus
Digestive system	Acid reflux	esophageal burning
Digestive system	Acid reflux	esophageal irritation
Digestive system	Acid reflux	reflux
Digestive system	Acid reflux	stomach burning
Digestive system	Burping	belching
Digestive system	Burping	burping
Digestive system	Burping	eructation
Digestive system	Burping	hiccough
Digestive system	Burping	hiccoughs
Digestive system	Burping	hiccups
Digestive system	Burping	observation of hiccoughs
Digestive system	Burping	singultus
Digestive system	Heartburn	burning reflux
Digestive system	Heartburn	chest burning
Digestive system	Heartburn	heart burn
Digestive system	Heartburn	heartburn
Digestive system	Heartburn	heartburn symptom
Digestive system	Heartburn	pyrosis
Digestive system	Metallic taste	metalic taste
Digestive system	Metallic taste	metallic taste
Digestive system	Stomach ache	belly ache
Digestive system	Stomach ache	pain in stomach
Digestive system	Stomach ache	severe stomach pain
Digestive system	Stomach ache	severe stomach pains
Digestive system	Stomach ache	sore tummy
Digestive system	Stomach ache	stomach ache
Digestive system	Stomach ache	stomach aches
Digestive system	Stomach ache	stomach discomfort
Digestive system	Stomach ache	stomach pain
Digestive system	Stomach ache	stomach pains
Digestive system	Stomach ache	stomach upset
Digestive system	Stomach ache	stomachache
Digestive system	Stomach ache	stomache pain
Digestive system	Stomach ache	tummy ache
Digestive system	Stomach problem	stomach problem
Digestive system	Upset stomach	upset stomach
Digestive system	Upset stomach	upset tummy
Digestive system	Hematemesis	haematemesis
Digestive system	Hematemesis	hematemesis
Digestive system	Hematemesis	vomiting blood
Digestive system	Hematemesis	vomiting of blood
Digestive system	Nausea	naseau
Digestive system	Nausea	nasuea
Digestive system	Nausea	nausa
Digestive system	Nausea	nause
Digestive system	Nausea	nausea
Digestive system	Nausea	nauseated
Digestive system	Nausea	nauseous
Digestive system	Nausea	nauseousness
Digestive system	Nausea	nausia
Digestive system	Retching	dry heaves
Digestive system	Retching	retching
Digestive system	Vomiting	emesis
Digestive system	Vomiting	gagging
Digestive system	Vomiting	hyperemesis
Digestive system	Vomiting	puked
Digestive system	Vomiting	threw up
Digestive system	Vomiting	throw up
Digestive system	Vomiting	throwing up
Digestive system	Vomiting	vomit
Digestive system	Vomiting	vomited
Digestive system	Vomiting	vomiting
Digestive system	Vomiting	vomits
Digestive system	Vomiting	vomitt
Digestive system	Vomiting	vomitting
Digestive system	Vomiting	vommitting
Digestive system	Increased appetite	increased appetite
Digestive system	Indigestion	digestive disorders
Digestive system	Indigestion	dyspepsia
Digestive system	Indigestion	indigestion
Digestive system	Loss of appetite	anorexia
Digestive system	Loss of appetite	anorexic
Digestive system	Loss of appetite	appetite reduced
Digestive system	Loss of appetite	appetite suppression
Digestive system	Loss of appetite	aversion to food
Digestive system	Loss of appetite	barely any appetite
Digestive system	Loss of appetite	barely ate anything
Digestive system	Loss of appetite	couldn't eat
Digestive system	Loss of appetite	crappy appetite
Digestive system	Loss of appetite	decreased appetite
Digestive system	Loss of appetite	don't wanna eat much
Digestive system	Loss of appetite	lack of appetite
Digestive system	Loss of appetite	little appetite
Digestive system	Loss of appetite	loss if appetite
Digestive system	Loss of appetite	loss of appetite
Digestive system	Loss of appetite	lost appetite
Digestive system	Loss of appetite	lost in apetite
Digestive system	Loss of appetite	lost my apetite
Digestive system	Loss of appetite	no appetite
Digestive system	Loss of appetite	off food
Digestive system	Loss of appetite	poor appetite
Digestive system	Loss of appetite	reduced appetite
Digestive system	Loss of appetite	zero appetite
Digestive system	Abdominal discomfort	abdominal discomfort
Digestive system	Abdominal pain	abd discomfort
Digestive system	Abdominal pain	abd pain
Digestive system	Abdominal pain	abd pains
Digestive system	Abdominal pain	abd pn
Digestive system	Abdominal pain	abdo pain
Digestive system	Abdominal pain	abdominal distress
Digestive system	Abdominal pain	abdominal pain
Digestive system	Abdominal pain	abdominal wind pain
Digestive system	Abdominal pain	epigastric pain
Digestive system	Abdominal pain	flank pain
Digestive system	Abdominal pain	gas pain
Digestive system	Abdominal pain	gi pain
Digestive system	Abdominal pain	right upper quadrant pain
Digestive system	Abdominal pain	ruq pain
Digestive system	Abdominal pain	severe abd pain
Digestive system	Swollen abdomen	abdomen distended
Digestive system	Swollen abdomen	abdomen feels bloated
Digestive system	Swollen abdomen	abdominal bloating
Digestive system	Swollen abdomen	abdominal distention
Digestive system	Swollen abdomen	abdominal swelling
Digestive system	Swollen abdomen	bloat
Digestive system	Swollen abdomen	bloated abdomen
Digestive system	Swollen abdomen	bloating symptom
Digestive system	Swollen abdomen	meteorism
Digestive system	Swollen abdomen	swelling of abdomen
Digestive system	Swollen abdomen	swollen abdomen
Digestive system	Flatulence	farting
Digestive system	Flatulence	flatulence
Digestive system	Flatulence	flatus
Digestive system	Flatulence	gassy
Digestive system	Flatulence	intestinal gas excretion
Digestive system	Flatulence	passage of gas by anus
Digestive system	Flatulence	passing flatus
Digestive system	Gastrointestinal irritation	bothers stomach
Digestive system	Gastrointestinal irritation	gastro problems
Digestive system	Gastrointestinal irritation	gastrointestinal disturbance
Digestive system	Gastrointestinal irritation	gastrointestinal irritation
Digestive system	Gastrointestinal irritation	gastrointestinal upset
Digestive system	Gastrointestinal irritation	gi discomfort
Digestive system	Gastrointestinal irritation	gi distress
Digestive system	Gastrointestinal irritation	gi disturbance
Digestive system	Gastrointestinal irritation	gi intol
Digestive system	Gastrointestinal irritation	gi intolerance
Digestive system	Gastrointestinal irritation	gi intolerence
Digestive system	Gastrointestinal irritation	gi irritation
Digestive system	Gastrointestinal irritation	gi issues
Digestive system	Gastrointestinal irritation	gi problems
Digestive system	Gastrointestinal irritation	gi probs
Digestive system	Gastrointestinal irritation	gi reaction
Digestive system	Gastrointestinal irritation	gi side effect
Digestive system	Gastrointestinal irritation	gi side effects
Digestive system	Gastrointestinal irritation	gi sx
Digestive system	Gastrointestinal irritation	gi sxs
Digestive system	Gastrointestinal irritation	gi sx's
Digestive system	Gastrointestinal irritation	gi symptoms
Digestive system	Gastrointestinal irritation	gi upset
Digestive system	Gastrointestinal irritation	gisx
Digestive system	Gastrointestinal irritation	severe gi intolerance
Digestive system	Gastrointestinal irritation	sick to stomach
Digestive system	Gastrointestinal irritation	stomach bug
Digestive system	Gastrointestinal irritation	stomach distress
Digestive system	Gastrointestinal irritation	stomach irritation
Digestive system	Gastrointestinal irritation	upset gi
Digestive system	Gastrointestinal irritation	upsets stomach
Digestive system	Diarrhea	diahrea
Digestive system	Diarrhea	diahrrea
Digestive system	Diarrhea	diarrhea
Digestive system	Diarrhea	diarrhoea
Digestive system	Diarrhea	loose bowel motions
Digestive system	Diarrhea	loose bowel movement
Digestive system	Diarrhea	loose faeces
Digestive system	Diarrhea	loose feces
Digestive system	Diarrhea	loose motion
Digestive system	Diarrhea	loose stool
Digestive system	Diarrhea	loose stools
Digestive system	Diarrhea	unbearable stooling
Digestive system	Constipation	constip
Digestive system	Constipation	constipated
Digestive system	Constipation	constipation
Digestive system	Constipation	costiveness
Digestive system	Constipation	difficult passing motion
Digestive system	Constipation	difficulty defaecating
Digestive system	Constipation	difficulty defecating
Digestive system	Constipation	difficulty opening bowels
Digestive system	Constipation	difficulty passing stool
Digestive system	Occult blood in stools	guaiac-positive stools
Digestive system	Occult blood in stools	heme positive stools
Digestive system	Occult blood in stools	occult blood in stool
Digestive system	Occult blood in stools	occult blood in stools
Digestive system	Hematochezia	blood in faeces
Digestive system	Hematochezia	blood in feces
Digestive system	Hematochezia	blood in stool
Digestive system	Hematochezia	bloody stool
Digestive system	Hematochezia	brbpr
Digestive system	Hematochezia	bright red blood in stool
Digestive system	Hematochezia	bright red blood per rectum
Digestive system	Hematochezia	faeces: blood
Digestive system	Hematochezia	feces: blood
Digestive system	Hematochezia	haematochezia
Digestive system	Hematochezia	hematochezia
Digestive system	Hematochezia	passage of bloody stools
Digestive system	Melena	altered blood in stool
Digestive system	Melena	altered blood passed per rectum
Digestive system	Melena	black stool
Digestive system	Melena	melaena
Digestive system	Melena	melena
Digestive system	Melena	tarry stools
Digestive system	Hemorrhagic diarrhea	bloody diarrhea
Digestive system	Hemorrhagic diarrhea	bloody diarrhoea
Digestive system	Hemorrhagic diarrhea	haemorrhagic diarrhoea
Digestive system	Hemorrhagic diarrhea	hemorrhagic diarrhea
Integumentary system	Alopecia	alopecia
Integumentary system	Alopecia	baldness
Integumentary system	Alopecia	falling hair
Integumentary system	Alopecia	hair falls out
Integumentary system	Alopecia	hair loss
Integumentary system	Alopecia	hair loss disorder
Integumentary system	Alopecia	hair thinning
Integumentary system	Alopecia	hairloss
Integumentary system	Alopecia	loss of hair
Integumentary system	Alopecia	thinning hair
Integumentary system	Acne	acne
Integumentary system	Blister	blister of mucosa
Integumentary system	Blister	blister of skin
Integumentary system	Blister	skin blister
Integumentary system	Blister	skin blisters
Integumentary system	Burning sensation of mucus membrane	burning in mouth
Integumentary system	Burning sensation of mucus membrane	burning in throat
Integumentary system	Burning sensation of mucus membrane	burning sensation of mucosa
Integumentary system	Burning sensation of mucus membrane	burning sensation of mucous membrane
Integumentary system	Burning sensation of mucus membrane	burning throat
Integumentary system	Burning sensation of mucus membrane	burning tongue
Integumentary system	Burning sensation of mucus membrane	mouth burning
Integumentary system	Burning sensation of mucus membrane	mucosal burning sensation
Integumentary system	Burning sensation of mucus membrane	nasal burning
Integumentary system	Burning sensation of mucus membrane	throat burning
Integumentary system	Changes in skin texture	changes in skin texture
Integumentary system	Changes in skin texture	skin changes
Integumentary system	Chloasma	chloasma
Integumentary system	Chloasma	melasma
Integumentary system	Cyanosis	cyanosis
Integumentary system	Cyanosis	cyanotic attack
Integumentary system	Cyanosis	cyanotic episode
Integumentary system	Discoloration of skin	discoloration of skin
Integumentary system	Discoloration of skin	discolouration of skin
Integumentary system	Discoloration of skin	dyschromia
Integumentary system	Discoloration of skin	skin discoloration
Integumentary system	Dry skin	anhydrotic skin
Integumentary system	Dry skin	dry skin
Integumentary system	Easy bruising	easy bruisability
Integumentary system	Easy bruising	easy bruising
Integumentary system	Easy bruising	increased tendency to bruise
Integumentary system	Ecchymosis	ecchymoses
Integumentary system	Ecchymosis	ecchymosis
Integumentary system	Ecchymosis	petechiae
Integumentary system	Eruption	blotches
Integumentary system	Eruption	blotchy
Integumentary system	Eruption	cutaneous eruption
Integumentary system	Eruption	eruption of skin
Integumentary system	Eruption	exanthem
Integumentary system	Eruption	exanthema
Integumentary system	Eruption	exanthemata
Integumentary system	Eruption	rash
Integumentary system	Eruption	skin eruption
Integumentary system	Erythema	e multiforme
Integumentary system	Erythema	e nodosum
Integumentary system	Erythema	erythema
Integumentary system	Erythema	erythema multiforme
Integumentary system	Erythema	erythema multiforme minor
Integumentary system	Erythema	erythema nodosum
Integumentary system	Erythema	red blotches
Integumentary system	Erythema	red skin
Integumentary system	Erythema	target lesion
Integumentary system	Erythema	turns red
Integumentary system	Excoriation of skin	excoriation of skin
Integumentary system	Excoriation of skin	skin excoriation
Integumentary system	Excoriation of skin	skin excoriations
Integumentary system	Generalised pruritus	generalised itching
Integumentary system	Generalised pruritus	generalised pruritus
Integumentary system	Generalised pruritus	generalized itching
Integumentary system	Generalised pruritus	generalized pruritus
Integumentary system	Generalised pruritus	itchiness
Integumentary system	Hyperpigmentation of skin	hyperpigmentation
Integumentary system	Hyperpigmentation of skin	hyperpigmentation disorder
Integumentary system	Hyperpigmentation of skin	hyperpigmentation of skin
Integumentary system	Itching of skin	itching of skin
Integumentary system	Itching of skin	pruritus
Integumentary system	Itching of skin	skin itching
Integumentary system	Jaundice	cholestatic jaundice
Integumentary system	Jaundice	icteric
Integumentary system	Jaundice	icterus
Integumentary system	Jaundice	jaundice
Integumentary system	Jaundice	jaundiced
Integumentary system	Peeling of skin	desquamation
Integumentary system	Peeling of skin	desquamative state
Integumentary system	Peeling of skin	dropping of scales
Integumentary system	Peeling of skin	exfoliating
Integumentary system	Peeling of skin	exfoliation
Integumentary system	Peeling of skin	flaking of skin
Integumentary system	Peeling of skin	peeling of skin
Integumentary system	Peeling of skin	peeling skin
Integumentary system	Peeling of skin	removes skin
Integumentary system	Peeling of skin	scaling of skin
Integumentary system	Peeling of skin	shedding of scales
Integumentary system	Peeling of skin	skin comes off
Integumentary system	Peeling of skin	skin peeling
Integumentary system	Peeling of skin	skin peels
Integumentary system	Peeling of skin	skin peels off
Integumentary system	Peeling of skin	skin sloughing
Integumentary system	Peeling of skin	takes skin off
Integumentary system	Peeling of skin	tears skin
Integumentary system	Scalp itchy	itchy scalp
Integumentary system	Scalp itchy	scalp itchy
Integumentary system	Sensation of burning of skin	burning of skin
Integumentary system	Sensation of burning of skin	burning skin
Integumentary system	Sensation of burning of skin	sensation of burning of skin
Integumentary system	Sensation of burning of skin	skin burning
Integumentary system	Skin irritation	irritates skin
Integumentary system	Skin irritation	skin irritation
Integumentary system	Skin irritation	skin reaction
Integumentary system	Skin lesion	bumps
Integumentary system	Skin lesion	skin lesion
Integumentary system	Skin necrosis	cutaneous necrosis
Integumentary system	Skin necrosis	skin necrosis
Integumentary system	Skin necrosis	sloughing of skin
Integumentary system	Skin reaction strong	severe skin reaction
Integumentary system	Skin reaction strong	skin reaction strong
Integumentary system	Sore on skin	open sores
Integumentary system	Sore on skin	skin sores
Integumentary system	Sore on skin	sore on skin
Integumentary system	Spots on skin	pimples
Integumentary system	Spots on skin	spots on skin
Integumentary system	Stinging of skin	smarting of skin
Integumentary system	Stinging of skin	stinging
Integumentary system	Stinging of skin	stinging of skin
Integumentary system	Tear of skin	skin tear
Integumentary system	Tear of skin	tear of skin
Integumentary system	Tear of skin	traumatic tear of skin
Integumentary system	Weal	hives
Integumentary system	Weal	red welts
Integumentary system	Weal	weal
Integumentary system	Weal	welt
Integumentary system	Weal	wheal
Integumentary system	Facial swelling	edema of face
Integumentary system	Facial swelling	face swelled
Integumentary system	Facial swelling	face swelling
Integumentary system	Facial swelling	face swells
Integumentary system	Facial swelling	face swollen
Integumentary system	Facial swelling	facial edema
Integumentary system	Facial swelling	facial swelling
Integumentary system	Facial swelling	oedema of face
Integumentary system	Facial swelling	puffiness
Integumentary system	Facial swelling	puffy face
Integumentary system	Facial swelling	swelling face
Integumentary system	Facial swelling	swelling in face
Integumentary system	Facial swelling	swelling of face
Integumentary system	Facial swelling	swelling of the face
Integumentary system	Facial swelling	swollen face
Integumentary system	Peripheral edema	periph edema
Integumentary system	Peripheral edema	peripheral edema
Integumentary system	Swelling of skin	cutaneous edema
Integumentary system	Swelling of skin	cutaneous oedema
Integumentary system	Swelling of skin	edematous skin
Integumentary system	Swelling of skin	oedematous skin
Integumentary system	Swelling of skin	skin swelling
Integumentary system	Swelling of skin	swelling of skin
Musculoskeletal system	Chest pain	chest hurt
Musculoskeletal system	Chest pain	chest hurts
Musculoskeletal system	Chest pain	chest is on fire
Musculoskeletal system	Chest pain	chest pain
Musculoskeletal system	Chest pain	chest pains
Musculoskeletal system	Chest pain	chest seems inflammed and sore
Musculoskeletal system	Chest pain	extremely sore ribs
Musculoskeletal system	Chest pain	pain in chest
Musculoskeletal system	Chest pain	painful feeling in my chest
Musculoskeletal system	Chest pain	pains in my chest
Musculoskeletal system	Chest pain	rattle in chest
Musculoskeletal system	Chest pain	rib cage hurt
Musculoskeletal system	Chest pain	ribs hurt
Musculoskeletal system	Chest pain	ribs pain
Musculoskeletal system	Chest pain	stabbing pain on my chest
Musculoskeletal system	Tight chest	bricks on my chest
Musculoskeletal system	Tight chest	bus is parked on me
Musculoskeletal system	Tight chest	chest and lungs feel extremely tight
Musculoskeletal system	Tight chest	chest congestion
Musculoskeletal system	Tight chest	chest heaviness
Musculoskeletal system	Tight chest	chest is so heavy
Musculoskeletal system	Tight chest	chest is so tight
Musculoskeletal system	Tight chest	chest is still congested
Musculoskeletal system	Tight chest	chest is still tight
Musculoskeletal system	Tight chest	chest is very tight
Musculoskeletal system	Tight chest	chest pressure
Musculoskeletal system	Tight chest	chest seems heavy again
Musculoskeletal system	Tight chest	chest still tight
Musculoskeletal system	Tight chest	chest tightening
Musculoskeletal system	Tight chest	chest tightness
Musculoskeletal system	Tight chest	chest was painfully tight
Musculoskeletal system	Tight chest	elephant on my chest
Musculoskeletal system	Tight chest	elephant sitting on my chest
Musculoskeletal system	Tight chest	heaviness in chest
Musculoskeletal system	Tight chest	pressure in chest
Musculoskeletal system	Tight chest	pressure in my chest
Musculoskeletal system	Tight chest	pressure on my chest
Musculoskeletal system	Tight chest	sitting on my chest
Musculoskeletal system	Tight chest	someone is sitting on my chest
Musculoskeletal system	Tight chest	something is squeezing my chest
Musculoskeletal system	Tight chest	struggling with chest
Musculoskeletal system	Tight chest	super tight feeling
Musculoskeletal system	Tight chest	tight chest
Musculoskeletal system	Tight chest	tightens my chest
Musculoskeletal system	Tight chest	tightness in chest
Musculoskeletal system	Tight chest	tightness in my chest
Musculoskeletal system	Tight chest	tightness of chest
Musculoskeletal system	Tight chest	tightness when breathing deep
Musculoskeletal system	Body pain	back absolutely fucked
Musculoskeletal system	Body pain	back ache
Musculoskeletal system	Body pain	back aches
Musculoskeletal system	Body pain	back pain
Musculoskeletal system	Body pain	back was hurting
Musculoskeletal system	Body pain	backache
Musculoskeletal system	Body pain	pain in back
Musculoskeletal system	Body pain	bone aches
Musculoskeletal system	Body pain	bone pain
Musculoskeletal system	Body pain	bone-deep ache
Musculoskeletal system	Body pain	osteodynia
Musculoskeletal system	Body pain	foot pain
Musculoskeletal system	Body pain	ache all over
Musculoskeletal system	Body pain	aches and pain
Musculoskeletal system	Body pain	achey
Musculoskeletal system	Body pain	achiness
Musculoskeletal system	Body pain	achy
Musculoskeletal system	Body pain	agony of the body
Musculoskeletal system	Body pain	body ache
Musculoskeletal system	Body pain	body aches
Musculoskeletal system	Body pain	body being sorta achy
Musculoskeletal system	Body pain	body hurts
Musculoskeletal system	Body pain	body pains
Musculoskeletal system	Body pain	body still aches
Musculoskeletal system	Body pain	bodyaches
Musculoskeletal system	Body pain	general pain
Musculoskeletal system	Body pain	generalised aches and pains
Musculoskeletal system	Body pain	generalised body aches
Musculoskeletal system	Body pain	generalised pain
Musculoskeletal system	Body pain	generalized aches and pains
Musculoskeletal system	Body pain	generalized body aches
Musculoskeletal system	Body pain	generalized pain
Musculoskeletal system	Body pain	hurt to look around
Musculoskeletal system	Body pain	hurt to move
Musculoskeletal system	Body pain	hurts to be awake
Musculoskeletal system	Body pain	pain is unmanageable
Musculoskeletal system	Body pain	whole body is aching
Musculoskeletal system	Body pain	whole body is sore
Musculoskeletal system	Body pain	whole-body ache
Musculoskeletal system	Body pain	hand pain
Musculoskeletal system	Body pain	painful hand
Musculoskeletal system	Body pain	lbp
Musculoskeletal system	Body pain	low back pain
Musculoskeletal system	Body pain	low back syndrome
Musculoskeletal system	Body pain	lumbago
Musculoskeletal system	Body pain	lumbalgia
Musculoskeletal system	Body pain	lumbar pain
Musculoskeletal system	Body pain	nonspecific pain in the lumbar region
Musculoskeletal system	Body pain	cervical pain
Musculoskeletal system	Body pain	cervicalgia
Musculoskeletal system	Body pain	neck ache
Musculoskeletal system	Body pain	neck and back ache
Musculoskeletal system	Body pain	neck hurt
Musculoskeletal system	Body pain	neck kept hurting
Musculoskeletal system	Body pain	neck pain
Musculoskeletal system	Body pain	nonspecific pain in the neck region
Musculoskeletal system	Body pain	painful neck
Musculoskeletal system	Body pain	leg pain
Musculoskeletal system	Body pain	pain in legs
Musculoskeletal system	Body pain	pain in lower limb
Musculoskeletal system	Body pain	pain legs and feet
Musculoskeletal system	Body pain	pain in pelvis
Musculoskeletal system	Body pain	pelvic pain
Musculoskeletal system	Body pain	arm pain
Musculoskeletal system	Body pain	left arm hurting
Musculoskeletal system	Body pain	pain in upper limb
Musculoskeletal system	Body pain	pain of upper limb
Musculoskeletal system	Body pain	thigh pain
Musculoskeletal system	Swelling of limb	swelling of extremities
Musculoskeletal system	Swelling of limb	swelling of limb
Musculoskeletal system	Swelling of limb	limb edema
Musculoskeletal system	Neck swelling	neck swelling
Musculoskeletal system	Edema of lower extremity	edema of lower extremity
Musculoskeletal system	Edema of lower extremity	edema of lower leg
Musculoskeletal system	Edema of lower extremity	edema of lower limb
Musculoskeletal system	Edema of lower extremity	le edema
Musculoskeletal system	Edema of lower extremity	le swelling
Musculoskeletal system	Edema of lower extremity	leg edema
Musculoskeletal system	Edema of lower extremity	leg swelling
Musculoskeletal system	Edema of lower extremity	leg swelling symptom
Musculoskeletal system	Edema of lower extremity	legs swell
Musculoskeletal system	Edema of lower extremity	lower extremity edema
Musculoskeletal system	Edema of lower extremity	lower extremity swelling
Musculoskeletal system	Edema of lower extremity	oedema of lower extremity
Musculoskeletal system	Edema of lower extremity	oedema of lower leg
Musculoskeletal system	Edema of lower extremity	oedema of lower limb
Musculoskeletal system	Edema of lower extremity	swelling of legs
Musculoskeletal system	Edema of lower extremity	swelling of lower leg
Musculoskeletal system	Edema of lower extremity	swollen legs
Musculoskeletal system	Swelling of hand	finger swelling
Musculoskeletal system	Swelling of hand	hand swelling
Musculoskeletal system	Swelling of hand	hands swell
Musculoskeletal system	Swelling of hand	hands swelling
Musculoskeletal system	Swelling of hand	swelling of finger
Musculoskeletal system	Swelling of hand	swelling of hand
Musculoskeletal system	Swelling of hand	swollen finger
Musculoskeletal system	Swelling of hand	swollen hand
Musculoskeletal system	Swelling of upper arm	arm swelled
Musculoskeletal system	Swelling of upper arm	arm swelling
Musculoskeletal system	Swelling of upper arm	severe arm swelling
Musculoskeletal system	Swelling of upper arm	swelling of arm
Musculoskeletal system	Swelling of upper arm	swelling of upper arm
Musculoskeletal system	Swelling of upper arm	swollen arm
Musculoskeletal system	Swollen ankle	ankle edema
Musculoskeletal system	Swollen ankle	ankle oedema
Musculoskeletal system	Swollen ankle	ankle swelling
Musculoskeletal system	Swollen ankle	swollen ankle
Musculoskeletal system	Swollen ankle	swollen ankle region
Musculoskeletal system	Swollen feet	edema of foot
Musculoskeletal system	Swollen feet	feet swell
Musculoskeletal system	Swollen feet	feet swelling
Musculoskeletal system	Swollen feet	foot edema
Musculoskeletal system	Swollen feet	foot oedema
Musculoskeletal system	Swollen feet	foot swelling
Musculoskeletal system	Swollen feet	oedema of foot
Musculoskeletal system	Swollen feet	pedal edema
Musculoskeletal system	Swollen feet	pedal oedema
Musculoskeletal system	Swollen feet	swelling in feet
Musculoskeletal system	Swollen feet	swelling of feet
Musculoskeletal system	Swollen feet	swollen feet
Musculoskeletal system	Swollen feet	swollen foot
Musculoskeletal system	Joint pain	ankle pain
Musculoskeletal system	Joint pain	arthralgia of hip
Musculoskeletal system	Joint pain	hip joint pain
Musculoskeletal system	Joint pain	hip pain
Musculoskeletal system	Joint pain	arthralgia
Musculoskeletal system	Joint pain	articular pain
Musculoskeletal system	Joint pain	joint ache
Musculoskeletal system	Joint pain	joint aches
Musculoskeletal system	Joint pain	joint pain
Musculoskeletal system	Joint pain	joint pains
Musculoskeletal system	Joint pain	joints pain
Musculoskeletal system	Joint pain	jt pain
Musculoskeletal system	Joint pain	painful joint
Musculoskeletal system	Joint pain	shooting pain in my joints
Musculoskeletal system	Joint pain	arthralgia of knee
Musculoskeletal system	Joint pain	gonalgia
Musculoskeletal system	Joint pain	knee joint pain
Musculoskeletal system	Joint pain	knee pain
Musculoskeletal system	Joint pain	shoulder pain
Musculoskeletal system	Joint pain	shoulder region pain
Musculoskeletal system	Joint stiffness	joint stiffness
Musculoskeletal system	Joint stiffness	stiff joint
Musculoskeletal system	Joint swelling	joint swelling
Musculoskeletal system	Joint swelling	joints swell
Musculoskeletal system	Joint swelling	knee swelling
Musculoskeletal system	Joint swelling	observation of joint swelling
Musculoskeletal system	Joint swelling	swelling of joints
Musculoskeletal system	Joint swelling	swelling of knee joint
Musculoskeletal system	Joint swelling	swollen joint
Musculoskeletal system	Muscle pain	aching muscles
Musculoskeletal system	Muscle pain	calf pain
Musculoskeletal system	Muscle pain	m aches
Musculoskeletal system	Muscle pain	ms pain
Musculoskeletal system	Muscle pain	muscle ache
Musculoskeletal system	Muscle pain	muscle aches
Musculoskeletal system	Muscle pain	muscle achiness
Musculoskeletal system	Muscle pain	muscle aching
Musculoskeletal system	Muscle pain	muscle discomfort
Musculoskeletal system	Muscle pain	muscle hurt
Musculoskeletal system	Muscle pain	muscle pai
Musculoskeletal system	Muscle pain	muscle pain
Musculoskeletal system	Muscle pain	muscle soreness
Musculoskeletal system	Muscle pain	muscle spasm
Musculoskeletal system	Muscle pain	muscle spasms
Musculoskeletal system	Muscle pain	muscle tenderness
Musculoskeletal system	Muscle pain	muscle tightness
Musculoskeletal system	Muscle pain	muscles ache
Musculoskeletal system	Muscle pain	muscles in my neck began to ache
Musculoskeletal system	Muscle pain	muscular aches
Musculoskeletal system	Muscle pain	muscular pain
Musculoskeletal system	Muscle pain	myalgia
Musculoskeletal system	Muscle pain	myalgias
Musculoskeletal system	Muscle pain	myodynia
Musculoskeletal system	Muscle pain	myoneuralgia
Musculoskeletal system	Muscle pain	myosalgia
Musculoskeletal system	Muscle pain	pain in calf
Musculoskeletal system	Muscle pain	skeletal muscle injury
Musculoskeletal system	Muscle pain	skeletal muscle tender
Musculoskeletal system	Muscle pain	sore muscles
Musculoskeletal system	Muscle pain	tender muscles
Musculoskeletal system	Muscle twitch	habit spasm
Musculoskeletal system	Muscle twitch	muscle twitch
Musculoskeletal system	Muscle twitch	muscle twitching
Musculoskeletal system	Muscle twitch	myoclonus
Musculoskeletal system	Muscle twitch	tic
Musculoskeletal system	Muscle twitch	tics
Musculoskeletal system	Cramp in lower leg	cramp in lower leg
Musculoskeletal system	Cramp in lower leg	leg cramp
Musculoskeletal system	Cramp in lower leg	leg cramping
Musculoskeletal system	Cramp in lower leg	leg cramps
Musculoskeletal system	Hand cramps	hand cramps
Musculoskeletal system	Muscle spasm of cervical muscle of neck	muscle spasm of cervical muscle of neck
Musculoskeletal system	Muscle spasm of cervical muscle of neck	neck spasm
Musculoskeletal system	Muscle spasm of cervical muscle of neck	neck spasms
Musculoskeletal system	Muscle rigidity	muscle rigidity
Musculoskeletal system	Muscle rigidity	muscle stiffness
Musculoskeletal system	Muscle rigidity	muscular rigidity
Musculoskeletal system	Muscle rigidity	muscular stiffness
Musculoskeletal system	Muscle rigidity	rigidity
Musculoskeletal system	Stiffness	stiffness
Musculoskeletal system	Tenalgia	achilles tendon pain
Musculoskeletal system	Tenalgia	tenalgia
Musculoskeletal system	Tenalgia	tendon pain
Musculoskeletal system	Tenalgia	tenodynia
Musculoskeletal system	Muscle fatigue	muscle fatigue
Musculoskeletal system	Muscle fatigue	muscle tiredness
Musculoskeletal system	Muscle fatigue	muscles tire easily
Musculoskeletal system	Muscle fatigue	muscles tyre easily
Nervous system	Hearing loss	deafness
Nervous system	Hearing loss	difficulty hearing
Nervous system	Hearing loss	hard of hearing
Nervous system	Hearing loss	hearing impaired
Nervous system	Hearing loss	hearing impairment
Nervous system	Hearing loss	hearing loss
Nervous system	Hearing loss	hypoacusis
Nervous system	Hearing loss	impaired hearing
Nervous system	Hearing loss	loss of hearing
Nervous system	Otalgia	ear ache
Nervous system	Otalgia	ear pain
Nervous system	Otalgia	earache
Nervous system	Otalgia	ears hurt
Nervous system	Otalgia	infection in one ear
Nervous system	Otalgia	otalgia
Nervous system	Otalgia	pain in ear
Nervous system	Otalgia	pressure on the left ear
Nervous system	Tinnitus	ear ringing
Nervous system	Tinnitus	ears ring
Nervous system	Tinnitus	noise in ears
Nervous system	Tinnitus	pulsing sounds in ear
Nervous system	Tinnitus	ringing ears
Nervous system	Tinnitus	ringing in ears
Nervous system	Tinnitus	ringing in the ears
Nervous system	Tinnitus	tinitis
Nervous system	Tinnitus	tinnitus
Nervous system	Amnesia	amnesia
Nervous system	Amnesia	loss of memory
Nervous system	Amnesia	memory gone
Nervous system	Amnesia	memory loss
Nervous system	Amnesia	poor short-term memory
Nervous system	Amnesia	short term memory damage
Nervous system	Amnesia	short term memory loss
Nervous system	Amnesia	short-term memory loss
Nervous system	Clouded consciousness	bewilderment
Nervous system	Clouded consciousness	clouded consciousness
Nervous system	Clouded consciousness	dazed
Nervous system	Clouded consciousness	dullness of senses
Nervous system	Clouded consciousness	muddled
Nervous system	Coma	coma
Nervous system	Coma	comatose
Nervous system	Coma	exanimation
Nervous system	Concentration problems	attention disorder
Nervous system	Concentration problems	brain fog
Nervous system	Concentration problems	concentration problems
Nervous system	Delirium	acute brain syndrome
Nervous system	Delirium	acute confusional state
Nervous system	Delirium	acute encephalopathy
Nervous system	Delirium	acute organic reaction
Nervous system	Delirium	acute psycho-organic syndrome
Nervous system	Delirium	delirium
Nervous system	Delirium	organic brain syndrome
Nervous system	Dizziness	couldn't stand up
Nervous system	Dizziness	dizziness
Nervous system	Dizziness	dizzy
Nervous system	Dizziness	feels light headed
Nervous system	Dizziness	foggy brain
Nervous system	Dizziness	giddiness
Nervous system	Dizziness	light headed
Nervous system	Dizziness	light headedness
Nervous system	Dizziness	lightheaded
Nervous system	Dizziness	light-headed
Nervous system	Dizziness	lightheadedness
Nervous system	Dizziness	light-headedness
Nervous system	Dizziness	spinning sensation
Nervous system	Dizziness	vertigo
Nervous system	Headache	bad forehead
Nervous system	Headache	cephalalgia
Nervous system	Headache	cephalgia
Nervous system	Headache	cephalodynia
Nervous system	Headache	congested head
Nervous system	Headache	feels like what i imagine neuralgia to feel like
Nervous system	Headache	h/a
Nervous system	Headache	hammering the top of my skull
Nervous system	Headache	ha's
Nervous system	Headache	head ache
Nervous system	Headache	head aches
Nervous system	Headache	head cold
Nervous system	Headache	head hurt
Nervous system	Headache	head is gonna explode
Nervous system	Headache	head is killing me
Nervous system	Headache	head is pounding
Nervous system	Headache	head pain
Nervous system	Headache	head pressure
Nervous system	Headache	head was throbbing
Nervous system	Headache	headache
Nervous system	Headache	headaches
Nervous system	Headache	headcahe
Nervous system	Headache	pain in back of head
Nervous system	Headache	pain in head
Nervous system	Headache	pain in temple
Nervous system	Headache	pressure in my head
Nervous system	Headache	slight head congestion
Nervous system	Headache	sore head
Nervous system	Headache	throbbing head
Nervous system	Impaired cognition	cognitive changes
Nervous system	Impaired cognition	cognitive decline
Nervous system	Impaired cognition	cognitive deficit
Nervous system	Impaired cognition	cognitive disturbance
Nervous system	Impaired cognition	cognitive dysfunction
Nervous system	Impaired cognition	cognitive impairment
Nervous system	Impaired cognition	impaired cognition
Nervous system	Impaired consciousness	impaired consciousness
Nervous system	Loss of consciousness	loss of consciousness
Nervous system	Memory impairment	bad memory
Nervous system	Memory impairment	disturbance of memory
Nervous system	Memory impairment	dysmnesia
Nervous system	Memory impairment	impaired memory
Nervous system	Memory impairment	memory deficit
Nervous system	Memory impairment	memory dysfunction
Nervous system	Memory impairment	memory impairment
Nervous system	Memory impairment	memory issues
Nervous system	Memory impairment	memory problem
Nervous system	Memory impairment	memory problems
Nervous system	Memory impairment	poor memory
Nervous system	Memory impairment	temporary loss of recent memory
Nervous system	Memory impairment	trouble remembering
Nervous system	Syncope	black outs
Nervous system	Syncope	blacked out
Nervous system	Syncope	blacks out
Nervous system	Syncope	faint
Nervous system	Syncope	fainted
Nervous system	Syncope	fainting
Nervous system	Syncope	near syncope
Nervous system	Syncope	passed-out
Nervous system	Syncope	past out
Nervous system	Syncope	presyncope
Nervous system	Syncope	pre-syncope
Nervous system	Syncope	sycope
Nervous system	Syncope	syncopal episode
Nervous system	Syncope	syncope
Nervous system	trouble thinking	trouble thinking
Nervous system	Abnormal gait	abnormal gait
Nervous system	Abnormal gait	gait abnormality
Nervous system	Abnormal gait	gait difficulty
Nervous system	Abnormal gait	gait disturbance
Nervous system	Abnormal gait	gait instability
Nervous system	Abnormal gait	gait problem
Nervous system	Ataxia	ataxia
Nervous system	Ataxia	loss of muscle coordination
Nervous system	Dyskinesia	dyskinesia
Nervous system	Dystonia	dystonia
Nervous system	Dystonia	dystonia disorder
Nervous system	General unsteadiness	feels shaky
Nervous system	General unsteadiness	general unsteadiness
Nervous system	General unsteadiness	shakey
Nervous system	General unsteadiness	shakiness
Nervous system	General unsteadiness	shaky
Nervous system	Hyperactive behavior	hyperactive behavior
Nervous system	Hyperactive behavior	hyperactive behaviour
Nervous system	Hyperactive behavior	hyperactivity
Nervous system	Hyperactive behavior	hyperkinesia
Nervous system	Hyperactive behavior	hyperkinesis
Nervous system	Hyperactive behavior	increased purposeful goal-directed activity
Nervous system	Involuntary movement	involuntary movement
Nervous system	Involuntary movement	observation of involuntary movement
Nervous system	Muscle weakness	decreased muscle strength
Nervous system	Muscle weakness	muscle strength reduced
Nervous system	Muscle weakness	muscle weakness
Nervous system	Muscle weakness	paresis of lower extremity
Nervous system	Muscle weakness	weak legs
Nervous system	Unable to balance	loss of balance
Nervous system	Unable to balance	unable to balance
Nervous system	Unsteady gait	instability of gait
Nervous system	Unsteady gait	unsteady gait
Nervous system	Walking disability	difficulty walking
Nervous system	Walking disability	impaired walking
Nervous system	Walking disability	walking disability
Nervous system	Paresthesia of upper limb	arm tingling
Nervous system	Paresthesia of upper limb	numbness of arm
Nervous system	Paresthesia of upper limb	paraesthesia of arm
Nervous system	Paresthesia of upper limb	paraesthesia of upper extremity
Nervous system	Paresthesia of upper limb	paraesthesia of upper limb
Nervous system	Paresthesia of upper limb	paresthesia of arm
Nervous system	Paresthesia of upper limb	paresthesia of upper extremity
Nervous system	Paresthesia of upper limb	paresthesia of upper limb
Nervous system	Paresthesia of upper limb	tingling of arm
Nervous system	Restless legs	restless leg
Nervous system	Restless legs	restless leg syndrome
Nervous system	Restless legs	restless legs
Nervous system	Restless legs	restless legs syndrome
Nervous system	Restless legs	willis-ekbom disease
Nervous system	Bruxism	bruxism
Nervous system	Bruxism	clenching of teeth
Nervous system	Bruxism	clenching teeth
Nervous system	Bruxism	grinding teeth
Nervous system	Bruxism	jaw clenching
Nervous system	Bruxism	jaw tightness
Nervous system	Bruxism	teeth grinding
Nervous system	Tremor	hand tremors
Nervous system	Tremor	has a tremor
Nervous system	Tremor	involuntary quiver
Nervous system	Tremor	involuntary trembling
Nervous system	Tremor	jaw spasm
Nervous system	Tremor	quivering
Nervous system	Tremor	shaking all over
Nervous system	Tremor	the shakes
Nervous system	Tremor	tremor
Nervous system	Tremor	tremulous
Nervous system	Tremor	tremulousness
Nervous system	Disorientated	disorientated
Nervous system	Disorientated	disorientation
Nervous system	Disorientated	disoriented
Nervous system	Disorientated	disturbance of orientation
Nervous system	Disorientated	orientation confused
Nervous system	Disorientated	orientation poor
Nervous system	Dysarthria	dysarthria
Nervous system	Dysesthesia	abnormal sensation
Nervous system	Dysesthesia	dysaesthesia
Nervous system	Dysesthesia	dysesthesia
Nervous system	Dysesthesia	pins and needles
Nervous system	Dysesthesia	pins and needles sensation
Nervous system	Dysesthesia	tingling
Nervous system	Dysesthesia	tingling sensation
Nervous system	Nerve pain	nerve pain
Nervous system	Pain in face	face pain
Nervous system	Pain in face	facial pain
Nervous system	Pain in face	feeling skin to hurt
Nervous system	Pain in face	pain in face
Nervous system	Pain in face	pain of face
Nervous system	Formication	formication
Nervous system	Formication	skin crawling
Nervous system	Numbness of face	facial numbness
Nervous system	Numbness of face	numbness of face
Nervous system	Numbness of hand	hand numbness
Nervous system	Numbness of hand	hand tingling
Nervous system	Numbness of hand	numbness in hands
Nervous system	Numbness of hand	numbness of hand
Nervous system	Numbness of lower limb	numbness in legs
Nervous system	Numbness of lower limb	numbness of lower limb
Nervous system	Numbness of tongue	numbness of tongue
Nervous system	Numbness of tongue	tingling tongue
Nervous system	Numbness of tongue	tongue numbness
Nervous system	Numbness of tongue	tongue tingling
Nervous system	Paralysis	palsy
Nervous system	Perioral numbeness	mouth numbness
Nervous system	Perioral numbeness	numb lips
Nervous system	Perioral numbeness	numbness in mouth
Nervous system	Perioral numbeness	oral numbness
Nervous system	Perioral numbeness	oral tingling
Nervous system	Perioral numbeness	perioral numbness
Nervous system	Perioral numbeness	tingling of lips
Nervous system	Slurred speech	clipped speech
Nervous system	Slurred speech	scamping speech
Nervous system	Slurred speech	slurred speech
Nervous system	Slurred speech	slurring
Nervous system	Stammering	dysphemia
Nervous system	Stammering	non-fluent speech
Nervous system	Stammering	stammer
Nervous system	Stammering	stammering
Nervous system	Stammering	stutter
Nervous system	Stammering	stuttering
Nervous system	Burning sensation in eye	burning eyes
Nervous system	Burning sensation in eye	burning sensation in eye
Nervous system	Burning sensation in eye	eye burning
Nervous system	Burning sensation in eye	eyes burn
Nervous system	Diplopia	diplopia
Nervous system	Diplopia	double vision
Nervous system	Diplopia	seeing double
Nervous system	Discharge from eye	runny eyes
Nervous system	Discharge from eye	sticky eye
Nervous system	Discharge from eye	teary eyes
Nervous system	Dry eyes	dry eye
Nervous system	Dry eyes	dry eyes
Nervous system	Epiphora	epiphora
Nervous system	Epiphora	tearing eye
Nervous system	Itching of eye	itching eyes
Nervous system	Itching of eye	itching of eye
Nervous system	Itching of eye	itchy eyes
Nervous system	Itching of eye	ou itchy
Nervous system	Pain in eye	eye pain
Nervous system	Pain in eye	eye sickness
Nervous system	Pain in eye	eyes hurt
Nervous system	Pain in eye	eyes in pain
Nervous system	Pain in eye	eyes physically hurt
Nervous system	Pain in eye	eyes were excruciatingly sensitive and sore
Nervous system	Pain in eye	eyes were hurting
Nervous system	Pain in eye	eyes were strained
Nervous system	Pain in eye	heavy eyes
Nervous system	Pain in eye	hurting eye socket
Nervous system	Pain in eye	ocular pain
Nervous system	Pain in eye	pain in eye
Nervous system	Pain in eye	pain in eyes
Nervous system	Pain in eye	sore eyes
Nervous system	Raised intraocular pressure	elevated intraocular pressure
Nervous system	Raised intraocular pressure	increased intraocular pressure
Nervous system	Raised intraocular pressure	raised intraocular pressure
Nervous system	Red eye	ocular redness
Nervous system	Red eye	red eye
Nervous system	Red eye	red eyes
Nervous system	Sensation of irritation of eye proper	eye irritation
Nervous system	Sensation of irritation of eye proper	irritated eyes
Nervous system	Sensation of irritation of eye proper	ocular irritation
Nervous system	Sensation of irritation of eye proper	sensation of irritation of eye proper
Nervous system	Vision impairment	blue vision
Nervous system	Vision impairment	blurred vision
Nervous system	Vision impairment	blurry vision
Nervous system	Vision impairment	change in vision
Nervous system	Vision impairment	cloudy vision
Nervous system	Vision impairment	could trigger genetic vision loss
Nervous system	Vision impairment	decreased vision
Nervous system	Vision impairment	deteriorating vision
Nervous system	Vision impairment	eyesight deteriorating
Nervous system	Vision impairment	foggy vision
Nervous system	Vision impairment	hazy vision
Nervous system	Vision impairment	loss of vision
Nervous system	Vision impairment	mist over eyes
Nervous system	Vision impairment	misty vision
Nervous system	Vision impairment	sight deteriorating
Nervous system	Vision impairment	spots on vision
Nervous system	Vision impairment	tunnel visual field constriction
Nervous system	Vision impairment	vision change
Nervous system	Vision impairment	vision changes
Nervous system	Vision impairment	vision impairment
Nervous system	Vision impairment	vision loss
Nervous system	Vision impairment	visual change
Nervous system	Vision impairment	visual changes
Nervous system	Vision impairment	visual disturbance
Nervous system	Orbital edema	orbital edema
Nervous system	Orbital edema	orbital oedema
Nervous system	Periorbital edema	edema around eye
Nervous system	Periorbital edema	oedema around eye
Nervous system	Periorbital edema	periorbital edema
Nervous system	Periorbital edema	periorbital oedema
Nervous system	Swelling around eyes	periorbital swelling
Nervous system	Swelling around eyes	swelling around eyes
Nervous system	Swelling of eyelid	lid swelling
Nervous system	Swelling of eyelid	swelling of eyelid
Nervous system	Swelling of eyelid	swollen eyelids
Nervous system	Swelling of structure of eye	eye swelling
Nervous system	Swelling of structure of eye	eyes puffy
Nervous system	Swelling of structure of eye	eyes swell
Nervous system	Swelling of structure of eye	eyes swelled
Nervous system	Swelling of structure of eye	eyes swollen
Nervous system	Swelling of structure of eye	ou swelling
Nervous system	Swelling of structure of eye	puffy eyes
Nervous system	Swelling of structure of eye	swelling eyes
Nervous system	Swelling of structure of eye	swelling of eye
Nervous system	Swelling of structure of eye	swelling of eye structure
Nervous system	Swelling of structure of eye	swelling of structure of eye
Nervous system	Swelling of structure of eye	swelling of the eyes
Nervous system	Swelling of structure of eye	swollen eye
Nervous system	Swelling of structure of eye	swollen eyes
Reproductive system	Amenorrhea	absence of menstruation
Reproductive system	Amenorrhea	amenorrhea
Reproductive system	Amenorrhea	amenorrhoea
Reproductive system	Galactorrhea not associated with childbirth	galactorrhea
Reproductive system	Galactorrhea not associated with childbirth	galactorrhoea
Reproductive system	Galactorrhea not associated with childbirth	inappropriate lactation
Reproductive system	Galactorrhea not associated with childbirth	inappropriate production of milk
Reproductive system	Galactorrhea not associated with childbirth	milk from non-pregnant breast
Reproductive system	Gynecomastia	gynaecomastia
Reproductive system	Gynecomastia	gynaecomazia
Reproductive system	Gynecomastia	gynecomastia
Reproductive system	Gynecomastia	gynecomazia
Reproductive system	Gynecomastia	hypertrophy of male breast
Reproductive system	Lactation problem	lactation problem
Reproductive system	Large breast	breast enlargement
Reproductive system	Large breast	breasts enlarged
Reproductive system	Large breast	macromastia
Reproductive system	Menorrhagia	flooding during periods
Reproductive system	Menorrhagia	heavy period
Reproductive system	Menorrhagia	heavy periods
Reproductive system	Menorrhagia	hypermenorrhea
Reproductive system	Menorrhagia	hypermenorrhoea
Reproductive system	Menorrhagia	menorrhagia
Reproductive system	Menorrhagia	profuse menstrual flow
Reproductive system	Menstrual spotting	menstrual spotting
Reproductive system	Pain of breast	breast pain
Reproductive system	Pain of breast	breast painful
Reproductive system	Pain of breast	breast tenderness
Reproductive system	Pain of breast	mastalgia
Reproductive system	Pain of breast	mastodynia
Reproductive system	Pain of breast	pain in the breast
Reproductive system	Pain of breast	pain of breast
Reproductive system	Pain of breast	painful breasts
Reproductive system	Pain of breast	tender breasts
Reproductive system	Penile swelling	penile swelling
Reproductive system	Pruritus of vagina	itching of vagina
Reproductive system	Pruritus of vagina	pruritus of vagina
Reproductive system	Pruritus of vagina	vaginal itch
Reproductive system	Pruritus of vagina	vaginal itching
Reproductive system	Swelling of breast	breast swelling
Reproductive system	Swelling of breast	swelling of breast
Reproductive system	Swelling of vagina	swelling of vagina
Reproductive system	Swelling of vagina	vaginal swelling
Reproductive system	Vaginal bleeding	bleeding from vagina
Reproductive system	Vaginal bleeding	observations of vaginal bleeding
Reproductive system	Vaginal bleeding	vaginal bleeding
Reproductive system	Vaginal dryness	vaginal dryness
Reproductive system	Vaginal irritation	vaginal burning
Reproductive system	Vaginal irritation	vaginal irritation
Reproductive system	Abnormal sexual function	abnormal sexual function
Reproductive system	Abnormal sexual function	sex dysfunction
Reproductive system	Abnormal sexual function	sexual dysfunction
Reproductive system	Abnormal sexual function	sexual side effect
Reproductive system	Abnormal sexual function	sexual side effects
Reproductive system	Impotence	erectile dysfunction
Reproductive system	Impotence	failure of erection
Reproductive system	Impotence	sexual impotence
Reproductive system	Late ejaculation	delayed ejaculation
Reproductive system	Late ejaculation	ejaculatio retardata
Reproductive system	Late ejaculation	ejaculatio tarda
Reproductive system	Late ejaculation	late ejaculation
Reproductive system	Late ejaculation	retarded ejaculation
Reproductive system	Orgasm incapacity	anorgasmia
Reproductive system	Orgasm incapacity	frigidity proper
Reproductive system	Orgasm incapacity	orgasm incapacity
Reproductive system	Priapism	mentulagra
Reproductive system	Priapism	pathologic erection
Reproductive system	Priapism	priapism
Reproductive system	Reduced libido	decreased libido
Reproductive system	Reduced libido	loss of libido
Reproductive system	Reduced libido	low libido
Reproductive system	Reduced libido	reduced libido
Reproductive system	Retrograde ejaculation	retrograde ejaculation
Respiratory system	Anosmia	anosmia
Respiratory system	Anosmia	anosmic
Respiratory system	Anosmia	cant smell
Respiratory system	Anosmia	can't smell
Respiratory system	Anosmia	complete loss of smell
Respiratory system	Anosmia	could not smell
Respiratory system	Anosmia	couldn't smell
Respiratory system	Anosmia	depletion in my ability to smell
Respiratory system	Anosmia	haven't smelled
Respiratory system	Anosmia	hyposmia
Respiratory system	Anosmia	inability to smell
Respiratory system	Anosmia	lack of smell
Respiratory system	Anosmia	lose my sense of smell
Respiratory system	Anosmia	losing my sense of smell
Respiratory system	Anosmia	loss in my ability to smell
Respiratory system	Anosmia	loss of sense of smell
Respiratory system	Anosmia	loss of smell
Respiratory system	Anosmia	loss sense of smell
Respiratory system	Anosmia	lost my ability to smell
Respiratory system	Anosmia	lost my sense of smell
Respiratory system	Anosmia	lost my smell
Respiratory system	Anosmia	lost of smell
Respiratory system	Anosmia	lost our sense of smell
Respiratory system	Anosmia	lost sense of smell
Respiratory system	Anosmia	na sense of smell
Respiratory system	Anosmia	no sense of smell
Respiratory system	Anosmia	no smell
Respiratory system	Anosmia	not able to smell
Respiratory system	Anosmia	sense of smell hasn't returned
Respiratory system	Anosmia	sense of smell is gone
Respiratory system	Anosmia	senses of smell gone
Respiratory system	Anosmia	smell impairment
Respiratory system	Anosmia	smell not fully back
Respiratory system	Epistaxis	bloody nose
Respiratory system	Epistaxis	bloody noses
Respiratory system	Epistaxis	epistaxis
Respiratory system	Epistaxis	epitaxis
Respiratory system	Epistaxis	nasal bleeding
Respiratory system	Epistaxis	nasal haemorrhage
Respiratory system	Epistaxis	nasal hemorrhage
Respiratory system	Epistaxis	nose bleed
Respiratory system	Epistaxis	nose bleeding
Respiratory system	Epistaxis	nosebleed
Respiratory system	Nasal congestion	blocked nose
Respiratory system	Nasal congestion	congested nose
Respiratory system	Nasal congestion	head congestion
Respiratory system	Nasal congestion	nasal cong
Respiratory system	Nasal congestion	nasal congestion
Respiratory system	Nasal congestion	nasal drip
Respiratory system	Nasal congestion	nasal stuffiness
Respiratory system	Nasal congestion	nasal sx
Respiratory system	Nasal congestion	nose congestion
Respiratory system	Nasal congestion	nose is still congested
Respiratory system	Nasal congestion	stuffed-up nose
Respiratory system	Nasal congestion	stuffiness
Respiratory system	Nasal congestion	stuffy nose
Respiratory system	Nasal mucosa dry	dry nose
Respiratory system	Nasal mucosa dry	nasal dryness
Respiratory system	Nasal mucosa dry	nasal mucosa dry
Respiratory system	Nasal polyp	nasal polyp
Respiratory system	Nasal polyp	nasal polyposis
Respiratory system	Nasal polyp	polyp in anterior nares
Respiratory system	Nasal polyp	polyp of nasal cavity
Respiratory system	Nasal symptom	nasal symptom
Respiratory system	Nasal symptom	nasal symptoms
Respiratory system	Paranasal sinus discomfort	burning nose
Respiratory system	Paranasal sinus discomfort	burning sensation in your sinus
Respiratory system	Paranasal sinus discomfort	nose hurt
Respiratory system	Paranasal sinus discomfort	odd aches in sinuses
Respiratory system	Paranasal sinus discomfort	sinus congestion
Respiratory system	Paranasal sinus discomfort	sinus pressure
Respiratory system	Rhinorrhea	discharge from back of nose
Respiratory system	Rhinorrhea	discharge from nasopharynx
Respiratory system	Rhinorrhea	discharge from nose
Respiratory system	Rhinorrhea	nasal catarrh
Respiratory system	Rhinorrhea	nasal discharge
Respiratory system	Rhinorrhea	nose runs
Respiratory system	Rhinorrhea	post nasal drip
Respiratory system	Rhinorrhea	posterior rhinorrhea
Respiratory system	Rhinorrhea	posterior rhinorrhoea
Respiratory system	Rhinorrhea	postnasal catarrh
Respiratory system	Rhinorrhea	postnasal drip
Respiratory system	Rhinorrhea	rhinorrhea
Respiratory system	Rhinorrhea	rhinorrhoea
Respiratory system	Rhinorrhea	running nose
Respiratory system	Rhinorrhea	runny nose
Respiratory system	Rhinorrhea	sniffles
Respiratory system	Sneezing	observation of sneezing
Respiratory system	Sneezing	sneeze
Respiratory system	Sneezing	sneezed
Respiratory system	Sneezing	sneezes
Respiratory system	Sneezing	sneezing
Respiratory system	Sneezing	sneezy
Respiratory system	Swollen nose	nasal swelling
Respiratory system	Swollen nose	swollen nose
Respiratory system	Constriction in throat	closed throat
Respiratory system	Constriction in throat	closing of throat
Respiratory system	Constriction in throat	constriction in throat
Respiratory system	Constriction in throat	feeling of throat tightness
Respiratory system	Constriction in throat	sensation of throat closing
Respiratory system	Constriction in throat	throat close
Respiratory system	Constriction in throat	throat closed
Respiratory system	Constriction in throat	throat closes
Respiratory system	Constriction in throat	throat closing
Respiratory system	Constriction in throat	throat closure
Respiratory system	Constriction in throat	throat constriction
Respiratory system	Constriction in throat	throat constricts
Respiratory system	Constriction in throat	throat feels tight
Respiratory system	Constriction in throat	throat tight
Respiratory system	Constriction in throat	throat tightening
Respiratory system	Constriction in throat	throat tightens
Respiratory system	Constriction in throat	throat tightness
Respiratory system	Constriction in throat	throat-closed
Respiratory system	Constriction in throat	tight throat
Respiratory system	Constriction in throat	tightness in throat
Respiratory system	Constriction in throat	tightness of throat
Respiratory system	Difficulty speaking	difficulty speaking
Respiratory system	Difficulty speaking	disorder of speech
Respiratory system	Difficulty speaking	disorder of voice
Respiratory system	Difficulty speaking	dysphonia
Respiratory system	Difficulty speaking	phonation disorder
Respiratory system	Difficulty speaking	speech disorder
Respiratory system	Difficulty speaking	voice impairment
Respiratory system	Difficulty swallowing	cannot get food down
Respiratory system	Difficulty swallowing	can't get food down
Respiratory system	Difficulty swallowing	can't swallow
Respiratory system	Difficulty swallowing	difficulty in swallowing
Respiratory system	Difficulty swallowing	difficulty swallowing
Respiratory system	Difficulty swallowing	dysphagia
Respiratory system	Difficulty swallowing	swallowing difficult
Respiratory system	Difficulty swallowing	trouble swallowing
Respiratory system	Difficulty swallowing	unable to swallow
Respiratory system	Edema of larynx	edema of larynx
Respiratory system	Edema of larynx	laryngeal edema
Respiratory system	Edema of larynx	laryngeal oedema
Respiratory system	Edema of larynx	larynx-edema
Respiratory system	Edema of larynx	larynx-oedema
Respiratory system	Edema of larynx	oedema of larynx
Respiratory system	Edema of uvula	edema of uvula
Respiratory system	Edema of uvula	oedema of uvula
Respiratory system	Edema of uvula	quinke's disease
Respiratory system	Edema of uvula	swollen uvula
Respiratory system	Edema of uvula	uvular swelling
Respiratory system	Feeling of lump in throat	feeling of lump in throat
Respiratory system	Feeling of lump in throat	lump in throat
Respiratory system	Hoarse	croaky voice
Respiratory system	Hoarse	flu-like voice
Respiratory system	Hoarse	hoarse
Respiratory system	Hoarse	hoarseness
Respiratory system	Hoarse	hoarseness symptom
Respiratory system	Hoarse	husky voice
Respiratory system	Hoarse	voice hoarseness
Respiratory system	Hoarse	voice sounds flu-like
Respiratory system	Loss of voice	absence of voice
Respiratory system	Loss of voice	does not phonate
Respiratory system	Loss of voice	does not produce voice
Respiratory system	Loss of voice	does not vocalise
Respiratory system	Loss of voice	does not vocalize
Respiratory system	Loss of voice	loss of voice
Respiratory system	Pain in throat	pain in my throat
Respiratory system	Pain in throat	pain in the pharynx
Respiratory system	Pain in throat	pain in throat
Respiratory system	Pain in throat	pharyngeal pain
Respiratory system	Pain in throat	sore throat
Respiratory system	Pain in throat	sores in throat
Respiratory system	Pain in throat	throat ache
Respiratory system	Pain in throat	throat discomfort
Respiratory system	Pain in throat	throat hurt
Respiratory system	Pain in throat	throat is starting to feel sore
Respiratory system	Pain in throat	throat pain
Respiratory system	Pain in throat	throat soreness
Respiratory system	Pain in throat	throat was hurting
Respiratory system	Pain in throat	uncomforatble throat
Respiratory system	Pharyngeal dryness	dry throat
Respiratory system	Pharyngeal dryness	pharyngeal dryness
Respiratory system	Pharyngeal swelling	edema of pharynx
Respiratory system	Pharyngeal swelling	edema of throat
Respiratory system	Pharyngeal swelling	oedema of pharynx
Respiratory system	Pharyngeal swelling	oedema of throat
Respiratory system	Pharyngeal swelling	pharyngeal edema
Respiratory system	Pharyngeal swelling	pharyngeal oedema
Respiratory system	Pharyngeal swelling	pharyngeal swelling
Respiratory system	Pharyngeal swelling	swelling in throat
Respiratory system	Pharyngeal swelling	swelling of the throat
Respiratory system	Pharyngeal swelling	swelling of throat
Respiratory system	Pharyngeal swelling	swelling throat
Respiratory system	Pharyngeal swelling	swollen throat
Respiratory system	Pharyngeal swelling	throat edema
Respiratory system	Pharyngeal swelling	throat swell
Respiratory system	Pharyngeal swelling	throat swelled
Respiratory system	Pharyngeal swelling	throat swelling
Respiratory system	Pharyngeal swelling	throat swells
Respiratory system	Pharyngeal swelling	throat swells up
Respiratory system	Pharyngeal swelling	throat swollen
Respiratory system	Throat irritation	itchy throat
Respiratory system	Throat irritation	scratchy throat
Respiratory system	Throat irritation	throat felt a little scratchy
Respiratory system	Throat irritation	throat gets itchy
Respiratory system	Throat irritation	throat irritation
Respiratory system	Throat irritation	throat itch
Respiratory system	Throat irritation	throat itched
Respiratory system	Throat irritation	throat itches
Respiratory system	Throat irritation	throat itchiness
Respiratory system	Throat irritation	throat itching
Respiratory system	Throat irritation	throat itchy
Respiratory system	Throat irritation	throat scratchy
Respiratory system	Throat irritation	throat started feeling scratchy
Respiratory system	Throat irritation	tickle in throat
Respiratory system	Throat symptom	irritated throat
Respiratory system	Throat symptom	throat infection
Respiratory system	Throat symptom	throat symptom
Respiratory system	Tingling in throat	throat tingling
Respiratory system	Tingling in throat	tingling in throat
Respiratory system	Abnormal breathing	abnormal breathing
Respiratory system	Abnormal breathing	breathing abnormal
Respiratory system	Abnormal breathing	breathing problem
Respiratory system	Abnormal breathing	respiration abnormal
Respiratory system	Acute exacerbation of asthma	acute exacerbation of asthma
Respiratory system	Acute exacerbation of asthma	asthma attack
Respiratory system	Apnea	apnea
Respiratory system	Apnea	apneic
Respiratory system	Apnea	apnoea
Respiratory system	Apnea	apnoeic
Respiratory system	Apnea	has stopped breathing
Respiratory system	Apnea	not breathing
Respiratory system	Apnea	stop breathing
Respiratory system	Apnea	stopped breathing
Respiratory system	Choking	feeling of suffocation
Respiratory system	Choking	sense of suffocation
Respiratory system	Cough	cough
Respiratory system	Cough	coughed
Respiratory system	Cough	coughing
Respiratory system	Cough	coughs
Respiratory system	Cough	mild phlegm
Respiratory system	Sputum	sputum
Respiratory system	Sputum	thicker saliva
Respiratory system	Hemoptysis	coughing up blood
Respiratory system	Hemoptysis	haemoptysis
Respiratory system	Hemoptysis	hemoptysis
Respiratory system	Hemoptysis	spitting up blood
Respiratory system	Dyspnea	acute respiratory distress
Respiratory system	Dyspnea	bad breathing
Respiratory system	Dyspnea	barely able to breathe
Respiratory system	Dyspnea	barely breathe
Respiratory system	Dyspnea	breaks for my lungs
Respiratory system	Dyspnea	breathing difficulties
Respiratory system	Dyspnea	breathing difficulty
Respiratory system	Dyspnea	breathing got more difficult
Respiratory system	Dyspnea	breathing has been difficult
Respiratory system	Dyspnea	breathing is painful
Respiratory system	Dyspnea	breathing is very hard
Respiratory system	Dyspnea	breathing issues
Respiratory system	Dyspnea	breathing problems
Respiratory system	Dyspnea	breathing trouble
Respiratory system	Dyspnea	breathing was noticeably difficult
Respiratory system	Dyspnea	breathing was short
Respiratory system	Dyspnea	breathing was slighly uncomfortable
Respiratory system	Dyspnea	breathing was very hard
Respiratory system	Dyspnea	breathless
Respiratory system	Dyspnea	breathlessness
Respiratory system	Dyspnea	can barely breathe
Respiratory system	Dyspnea	can't get a full breath
Respiratory system	Dyspnea	could no longer breathe on my own
Respiratory system	Dyspnea	couldn't breath
Respiratory system	Dyspnea	couldn't take deep breaths
Respiratory system	Dyspnea	decreased lung function
Respiratory system	Dyspnea	decreased respiration
Respiratory system	Dyspnea	decreased respiratory function
Respiratory system	Dyspnea	diff breathing
Respiratory system	Dyspnea	diff of breathing
Respiratory system	Dyspnea	difficult breathing
Respiratory system	Dyspnea	difficult to breath
Respiratory system	Dyspnea	difficulty breathing
Respiratory system	Dyspnea	difficulty in breathing
Respiratory system	Dyspnea	difficulty of breathing
Respiratory system	Dyspnea	dyspnea
Respiratory system	Dyspnea	dyspnoea
Respiratory system	Dyspnea	gasping for air
Respiratory system	Dyspnea	get breathless
Respiratory system	Dyspnea	half breaths
Respiratory system	Dyspnea	hard time breathing
Respiratory system	Dyspnea	hard to breathe
Respiratory system	Dyspnea	harder to breathe
Respiratory system	Dyspnea	head hurts
Respiratory system	Dyspnea	hurts to take a deep breath
Respiratory system	Dyspnea	i can't breathe
Respiratory system	Dyspnea	labored breathing
Respiratory system	Dyspnea	loss of breath
Respiratory system	Dyspnea	lung issues
Respiratory system	Dyspnea	lungs are still weak
Respiratory system	Dyspnea	lungs are weakened
Respiratory system	Dyspnea	mild breathlessness
Respiratory system	Dyspnea	out of breath
Respiratory system	Dyspnea	resp depression
Respiratory system	Dyspnea	resp diff
Respiratory system	Dyspnea	resp difficulty
Respiratory system	Dyspnea	resp problems
Respiratory system	Dyspnea	respiration difficult
Respiratory system	Dyspnea	respiratory depression
Respiratory system	Dyspnea	respiratory difficulty
Respiratory system	Dyspnea	shallow breathing
Respiratory system	Dyspnea	short breaths
Respiratory system	Dyspnea	short of breat
Respiratory system	Dyspnea	short of breath
Respiratory system	Dyspnea	shortness of breath
Respiratory system	Dyspnea	shortness of breathe
Respiratory system	Dyspnea	slight shortness of breath
Respiratory system	Dyspnea	struggling to breathe
Respiratory system	Dyspnea	struggling with breathing
Respiratory system	Dyspnea	trouble breathing
Respiratory system	Exacerbation of asthma	asthma exacerbation
Respiratory system	Exacerbation of asthma	asthma flare
Respiratory system	Exacerbation of asthma	asthmatic attack
Respiratory system	Exacerbation of asthma	asthmatic reaction
Respiratory system	Exacerbation of asthma	exacerbation of asthma
Respiratory system	Hyperventilation	hyperventilate
Respiratory system	Hyperventilation	hyperventilating
Respiratory system	Hyperventilation	hyperventilation
Respiratory system	Hyperventilation	overbreathing
Respiratory system	Hypoxia	decreased oxygen supply
Respiratory system	Hypoxia	hypoxia
Respiratory system	Hypoxia	hypoxic
Respiratory system	Paroxysmal nocturnal dyspnea	paroxysmal nocturnal dyspnea
Respiratory system	Paroxysmal nocturnal dyspnea	paroxysmal nocturnal dyspnoea
Respiratory system	Respiratory arrest	resp arrest
Respiratory system	Respiratory arrest	respiratory arrest
Respiratory system	Respiratory distress	distressed breathing
Respiratory system	Respiratory distress	resp distress
Respiratory system	Respiratory distress	respiratory distress
Respiratory system	Respiratory distress	respitory distress
Respiratory system	Respiratory failure	resp failure
Respiratory system	Respiratory failure	respiratory failure
Respiratory system	Stridor	stridor
Respiratory system	Stridor	stridulous breathing
Respiratory system	Dyspnea	can't breath
Respiratory system	Dyspnea	can't breathe
Respiratory system	Dyspnea	unable to breath
Respiratory system	Dyspnea	unable to breathe
Respiratory system	Wheezing	asthmatic breath sounds
Respiratory system	Wheezing	asthmatic breathing
Respiratory system	Wheezing	wheeze
Respiratory system	Wheezing	wheezing
Respiratory system	Wheezing	wheezy
Respiratory system	Lung pain	lung burning
Respiratory system	Lung pain	lung pain
Respiratory system	Lung pain	lungs ache
Respiratory system	Lung pain	lungs burning
Respiratory system	Lung pain	lungs feel like they are burning
Respiratory system	Lung pain	lungs now burn
Respiratory system	Lung pain	lungs still ache
Respiratory system	Lung pain	left lung is in pain
Respiratory system	Lung pain	pain in my lungs
Respiratory system	Lung pain	pain when breathing
Respiratory system	Lung pain	pain with my lungs
Respiratory system	Lung pain	squeezing my lung and it feels like burning
Respiratory system	Lung pain	heaviness in my lungs
Respiratory system	Lung pain	lung pressure
Respiratory system	Lung pain	lung tightness
Respiratory system	Lung pain	lungs are inflammed
Respiratory system	Lung pain	lungs are still inflammed
Respiratory system	Lung pain	lungs getting heavier
Respiratory system	Lung pain	lungs have been tight
Respiratory system	Lung pain	lungs were closed halfway down
Systemic symptom	Asthenia	asthenia
Systemic symptom	Asthenia	debility
Systemic symptom	Asthenia	feeling weak
Systemic symptom	Asthenia	general weakness
Systemic symptom	Asthenia	lassitude
Systemic symptom	Asthenia	weakness
Systemic symptom	Chill	chills
Systemic symptom	Chill	rigor
Systemic symptom	Chill	rigors
Systemic symptom	Chill	shiver
Systemic symptom	Chill	shivered
Systemic symptom	Chill	shivering
Systemic symptom	Chill	shivers
Systemic symptom	Cold extremities	cold extremities
Systemic symptom	Cold extremities	cold hands
Systemic symptom	Cold extremities	coolness of extremities
Systemic symptom	Cold extremities	peripheral coldness
Systemic symptom	Cold extremities	periphery feels cold
Systemic symptom	Dehydration	dehydrated
Systemic symptom	Dehydration	dehydration
Systemic symptom	Dehydration	pure water depletion syndrome
Systemic symptom	Fatigue	can't walk alone
Systemic symptom	Fatigue	couldn't lift my head
Systemic symptom	Fatigue	don't have energy
Systemic symptom	Fatigue	don't have the energy
Systemic symptom	Fatigue	energy levels very low
Systemic symptom	Fatigue	fatigue
Systemic symptom	Fatigue	fatigued
Systemic symptom	Fatigue	lack of vitality
Systemic symptom	Fatigue	lethargic
Systemic symptom	Fatigue	lethargy
Systemic symptom	Fatigue	loss of energy
Systemic symptom	Fatigue	no energy
Systemic symptom	Fatigue	tired
Systemic symptom	Fatigue	tiredness
Systemic symptom	Fatigue	tiring to even talk
Systemic symptom	Fatigue	washed out
Systemic symptom	Fatigue	weariness
Systemic symptom	Fever	body temperature above reference range
Systemic symptom	Fever	body temperature up
Systemic symptom	Fever	can't shake the temp
Systemic symptom	Fever	febrile
Systemic symptom	Fever	fever
Systemic symptom	Fever	feverish
Systemic symptom	Fever	fevers
Systemic symptom	Fever	has a temperature
Systemic symptom	Fever	high body temperature
Systemic symptom	Fever	high temperature
Systemic symptom	Fever	hyperthermia
Systemic symptom	Fever	increase in temp
Systemic symptom	Fever	increase in temperature
Systemic symptom	Fever	increased body temperature
Systemic symptom	Fever	made me breathe like fire
Systemic symptom	Fever	pyrexia
Systemic symptom	Fever	pyrexial
Systemic symptom	Fever	spiked a temp
Systemic symptom	Fever	temp is miserable
Systemic symptom	Fever	temperature elevated
Systemic symptom	Fever	temperature has elevated
Systemic symptom	Fever	temperature raised
Systemic symptom	Fever	temperature rose to
Systemic symptom	Fever	temperature soared
Systemic symptom	Fever	temperature started going up
Systemic symptom	Fever	temperature thermometers
Systemic symptom	Fever	temperature was a little higher
Systemic symptom	Fever	temperature will randomly go up
Systemic symptom	Hot Flush	blush
Systemic symptom	Hot Flush	blushes
Systemic symptom	Hot Flush	blushing
Systemic symptom	Hot Flush	face goes red
Systemic symptom	Hot Flush	facial flushing
Systemic symptom	Hot Flush	facial redness
Systemic symptom	Hot Flush	flush
Systemic symptom	Hot Flush	flushed complexion
Systemic symptom	Hot Flush	flushes
Systemic symptom	Hot Flush	flushing
Systemic symptom	Hot Flush	high colored complexion
Systemic symptom	Hot Flush	high coloured complexion
Systemic symptom	Hot Flush	hot flashes
Systemic symptom	Hot Flush	red face
Systemic symptom	Hypothermia	body temperature below normal
Systemic symptom	Hypothermia	decreased body temperature
Systemic symptom	Hypothermia	hypothermia
Systemic symptom	Hypothermia	state of hypothermia
Systemic symptom	Hypothermia	temperature subnormal
Systemic symptom	Malaise	did not feel well
Systemic symptom	Malaise	didn't feel well
Systemic symptom	Malaise	does not feel right
Systemic symptom	Malaise	feels off-color
Systemic symptom	Malaise	feels off-colour
Systemic symptom	Malaise	feels poorly
Systemic symptom	Malaise	feels unwell
Systemic symptom	Malaise	ill-defined experience
Systemic symptom	Malaise	malaise
Systemic symptom	Malaise	not feeling great
Systemic symptom	Malaise	not feeling well
Systemic symptom	Malaise	vague bodily discomfort
Systemic symptom	Malignant hyperthermia	malignant hyperthermia
Systemic symptom	Malignant hyperthermia	mhs
Systemic symptom	Sensation of hot and cold	cold sensation quality
Systemic symptom	Sensation of hot and cold	feeling hot and cold
Systemic symptom	Sensation of hot and cold	sensation of hot and cold
Systemic symptom	Sweating	clammy feet nd hands
Systemic symptom	Sweating	diaphoresis
Systemic symptom	Sweating	hidropoiesis
Systemic symptom	Sweating	hidrosis
Systemic symptom	Sweating	nightsweats
Systemic symptom	Sweating	perspiration
Systemic symptom	Sweating	sweating
Systemic symptom	Sweating	sweats
Systemic symptom	Weight loss	weight loss
Systemic symptom	Weight loss	wt loss
Urinary system	bladder pain	bladder pain
Urinary system	Blood in urine	blood in urine
Urinary system	Blood in urine	haematuria
Urinary system	Blood in urine	hematuria
Urinary system	Delay when starting to pass urine	delay when starting to pass urine
Urinary system	Delay when starting to pass urine	hesitancy of micturition
Urinary system	Delay when starting to pass urine	urinary hesitancy
Urinary system	Delay when starting to pass urine	urinary hesitation
Urinary system	Dysuria	dysuria
Urinary system	Dysuria	pain emptying bladder
Urinary system	Dysuria	pain on micturition
Urinary system	Dysuria	pain on voiding
Urinary system	Dysuria	pain passing urine
Urinary system	Dysuria	pain passing water
Urinary system	Dysuria	painful micturition
Urinary system	Dysuria	passing water hurts
Urinary system	Dysuria	urination painful
Urinary system	Fecal incontinence with fecal urgency	faecal incontinence with faecal urgency
Urinary system	Fecal incontinence with fecal urgency	fecal incontinence
Urinary system	Fecal incontinence with fecal urgency	fecal incontinence with fecal urgency
Urinary system	Increased frequency of urination	excessive urination
Urinary system	Increased frequency of urination	frequent urination
Urinary system	Increased frequency of urination	increased frequency of micturition
Urinary system	Increased frequency of urination	increased frequency of urination
Urinary system	Increased frequency of urination	increased urination
Urinary system	Increased frequency of urination	passes water too often
Urinary system	Increased frequency of urination	pollakisuria
Urinary system	Increased frequency of urination	pollakiuria
Urinary system	Increased frequency of urination	urinary frequency
Urinary system	kidney aches	kidney aches
Urinary system	Nocturnal enuresis	bed wetting
Urinary system	Nocturnal enuresis	bedwetting
Urinary system	Nocturnal enuresis	enuresis
Urinary system	Nocturnal enuresis	nocturia
Urinary system	Nocturnal enuresis	nocturnal incontinence of urine
Urinary system	Nocturnal enuresis	wets bed
Urinary system	Polyuria	passes too much urine
Urinary system	Polyuria	polyuria
Urinary system	Polyuria	urine output high
Urinary system	Retention of urine	cannot pass urine
Urinary system	Retention of urine	difficulty urinating
Urinary system	Retention of urine	not passing urine
Urinary system	Retention of urine	retention of urine
Urinary system	Retention of urine	unable to empty bladder
Urinary system	Retention of urine	unable to pass urine
Urinary system	Retention of urine	unable to urinate
Urinary system	Retention of urine	unable to void urine
Urinary system	Retention of urine	urinary retention
Urinary system	Retention of urine	urine retention
Urinary system	Urgent desire to urinate	must hurry to pass urine
Urinary system	Urgent desire to urinate	precipitancy of micturition
Urinary system	Urgent desire to urinate	precipitancy of urine
Urinary system	Urgent desire to urinate	urgency of micturition
Urinary system	Urgent desire to urinate	urgency to micturate
Urinary system	Urgent desire to urinate	urgency to pass urine
Urinary system	Urgent desire to urinate	urgent desire to urinate
Urinary system	Urgent desire to urinate	urging to urinate
Urinary system	Urgent desire to urinate	urinary precipitancy
Urinary system	Urgent desire to urinate	urinary urgency
Urinary system	Urinary incontinence	absence of bladder continence
Urinary system	Urinary incontinence	bladder incontinence
Urinary system	Urinary incontinence	bladder: incontinent
Urinary system	Urinary incontinence	incontinence of urine
Urinary system	Urinary incontinence	involuntary urination
Urinary system	Urinary incontinence	lack of bladder control
Urinary system	Urinary incontinence	leaking of urine
Urinary system	Urinary incontinence	loss of bladder control
Urinary system	Urinary incontinence	unable to control bladder
Urinary system	Urinary incontinence	unable to hold fluids
Urinary system	Urinary incontinence	unable to hold urine
Urinary system	Urinary incontinence	unable to prevent bladder emptying
Urinary system	Urinary incontinence	urinary incontinence
Urinary system	Urinary incontinence	urine incontinence
Urinary system	Urinary incontinence	weak bladder
