# Supplementary material for: Trend and Co-occurrence Network of COVID-19 Symptoms From Large-Scale Social Media Data: Infoveillance Study
Source: J Med Internet Res. 2023 Mar 14;25:e45419. doi: 10.2196/45419 (PMC10131634; doi:10.2196/45419)
Supplement: Multimedia Appendix 4 [file jmir_v25i1e45419_app4.xlsx]

## Sheet: Sheet1
Multimedia Appendix 4. Weekly trends of the numbers of tweets with COVID-19 symptoms and new COVID-19 cases.
Date	Canada	Philippines	UK	USA	Cases	count	sum
2020-02-02	1	0	1	1	3	276	199354
2020-02-09	3	2	21	11	37	1047	855053
2020-02-16	0	0	11	4	15	920	934946
2020-02-23	2	0	3	16	21	618	782843
2020-03-01	6	0	34	33	73	2420	1490992
2020-03-08	36	3	330	391	760	3891	1641813
2020-03-15	125	105	2058	3463	5751	1774	834978
2020-03-22	795	196	5727	27485	34203	2479	1554042
2020-03-29	3704	768	16047	94879	115398	2424	1806989
2020-04-05	7844	2019	28817	176126	214806	2178	1964332
2020-04-12	9614	1334	32630	219166	262744	2413	2284120
2020-04-19	9739	1659	30969	196691	239058	2203	2446638
2020-04-26	12005	1207	33506	205366	252084	2532	2677016
2020-05-03	11173	1634	31851	197682	242340	2848	3044528
2020-05-10	11372	1682	24027	182251	219332	3160	3265829
2020-05-17	8180	1695	20019	170035	199929	3369	3829975
2020-05-24	7867	1472	16906	166115	192360	3494	3540876
2020-05-31	6938	3447	11713	146706	168804	2915	2979080
2020-06-07	4917	4116	8884	149541	167458	2853	3062499
2020-06-14	3608	4051	7052	151570	166281	4511	4615573
2020-06-21	2686	4008	6892	179935	193521	5052	4750068
2020-06-28	2165	5403	5270	258007	270845	6449	5137360
2020-07-05	2296	7028	4275	341081	354680	6806	5549160
2020-07-12	2035	12305	4283	392165	410788	6824	5137171
2020-07-19	2544	11080	4341	466125	484090	7231	5384707
2020-07-26	3535	13123	4969	467755	489382	6724	5173484
2020-08-02	3105	19815	5523	430910	459353	6392	5113810
2020-08-09	2672	28651	6418	376360	414101	6578	4794427
2020-08-16	2682	31114	7797	362302	403895	6599	4758100
2020-08-23	2720	29305	7728	316291	356044	6442	4617735
2020-08-30	2938	25889	8855	294864	332546	6164	4584316
2020-09-06	3814	21414	15523	295115	335866	6442	4642438
2020-09-13	4502	23337	22634	246062	296535	7342	4913870
2020-09-20	6285	25568	25850	280747	338450	7561	4835015
2020-09-27	8545	17800	44393	304848	375586	7096	4747546
2020-10-04	12203	18076	74112	298542	402933	8819	5513654
2020-10-11	15458	17532	110531	334396	477917	9945	5801505
2020-10-18	15989	17414	120220	387499	541122	7591	5078046
2020-10-25	17626	13552	151820	449378	632376	8186	5291232
2020-11-01	20267	12912	153988	559817	746984	8667	6089514
2020-11-08	23810	13236	162566	790650	990262	8391	5917621
2020-11-15	31509	12355	175526	1004169	1223559	10351	6245883
2020-11-22	33401	10542	141379	1176095	1361417	12434	7130601
2020-11-29	38345	10940	106527	1163085	1318897	10785	6461222
2020-12-06	43504	10276	105530	1281206	1440516	9270	5396177
2020-12-13	46271	10265	138712	1468877	1664125	11119	6003996
2020-12-20	46504	9704	217801	1517259	1791268	10556	6049254
2020-12-27	43898	10968	243066	1357939	1655871	8674	4938477
2021-01-03	49698	7913	377711	1383515	1818837	11320	5594710
2021-01-10	55410	8868	422665	1669066	2156009	10507	5367606
2021-01-17	51355	12898	317876	1590955	1973084	10247	4911512
2021-01-24	41703	12988	246138	1264070	1564899	9466	5002724
2021-01-31	33386	11845	171872	1068100	1285203	9146	5049665
2021-02-07	26963	12005	130902	858220	1028090	8707	4581899
2021-02-14	22550	11728	94014	669291	797583	8526	4672144
2021-02-21	20280	12033	80168	472266	584747	7976	4453017
2021-02-28	20961	14958	61479	465651	563049	6435	3494271
2021-03-07	20207	16897	41508	420062	498674	8353	4731387
2021-03-14	21462	25463	40315	383702	470942	8119	4467003
2021-03-21	23846	39438	38125	380893	482302	8842	4121549
2021-03-28	29593	56380	37979	418092	542044	8596	4143259
2021-04-04	38181	71606	27123	449872	586782	8687	4212943
2021-04-11	50441	69164	20327	456022	595954	9792	4188597
2021-04-18	60788	72848	17335	467079	618050	8287	3373633
2021-04-25	58515	63364	16723	406008	544610	8967	4322553
2021-05-02	54838	57238	15041	338454	465571	9329	4866510
2021-05-09	53748	48197	14461	292216	408622	7612	4234310
2021-05-16	45246	43339	15503	233290	337378	6987	4538697
2021-05-23	33709	40034	16912	181507	272162	6670	4262750
2021-05-30	22152	38362	22378	147742	230634	5560	4032489
2021-06-06	15229	45681	33775	99339	194024	4941	3510068
2021-06-13	10215	46087	49976	99588	205866	5069	3334763
2021-06-20	7541	44875	67055	80544	200015	5714	3442915
2021-06-27	5043	38684	107475	87823	239025	5588	3537529
2021-07-04	4015	38507	175477	97061	315060	5833	3390882
2021-07-11	3648	36706	225573	286836	552763	6425	4133937
2021-07-18	2677	35235	323272	222837	584021	7129	4447327
2021-07-25	3070	40932	257033	359410	660445	8916	5271223
2021-08-01	4772	45678	188021	547489	785960	10079	5239902
2021-08-08	7218	60373	193857	743456	1004904	11060	5430804
2021-08-15	12150	77540	203181	886982	1179853	12399	5232241
2021-08-22	16015	96724	232678	1020546	1365963	11071	5022611
2021-08-29	20570	111904	244807	1095903	1473184	11763	4717704
2021-09-05	24776	125470	258208	1144259	1552713	10941	4555478
2021-09-12	26881	144991	246159	1023187	1441218	10569	4501342
2021-09-19	31093	141522	203276	1035420	1411311	10875	4407136
2021-09-26	29621	122625	242063	854261	1248570	9659	3950971
2021-10-03	30335	110023	235281	756148	1131787	7589	2992933
2021-10-10	26222	74277	254720	681188	1036407	5307	1940192
2021-10-17	21482	59052	305094	581199	966827	7870	3370941
2021-10-24	19068	38189	329419	509796	896472	7387	3551436
2021-10-31	13622	28244	244893	438454	725213	6116	2686058
2021-11-07	15555	16742	251473	510152	793922	7293	3104688
2021-11-14	17666	14546	266096	557206	855514	6822	2972604
2021-11-21	17085	9029	295353	677148	998615	7137	2927606
2021-11-28	19737	6786	301038	591792	919353	7359	3460484
2021-12-05	20188	3203	335795	752363	1111549	8919	4551646
2021-12-12	25396	2018	364073	833785	1225272	8765	3950458
2021-12-19	39945	1184	606325	904847	1552301	13977	5677017
2021-12-26	94023	833	921729	1417702	2434287	18755	5401053
2022-01-02	226586	9124	1292029	2714704	4242443	22220	5333668
2022-01-09	293833	89409	1320257	4691908	6395407	24404	5253154
2022-01-16	238269	231502	723418	5640055	6833244	21726	4987371
2022-01-23	171610	219146	729966	5038346	6159068	18922	4378294
2022-01-30	124003	141339	713550	3786763	4765655	15792	4173322
2022-02-06	94313	72480	588041	2184692	2939526	12915	3754008
2022-02-13	70502	33023	420150	1220194	1743869	11534	3645984
2022-02-20	53473	16261	315943	706786	1092463	9495	3198630
2022-02-27	42675	9520	251618	457347	761160	7540	2703228
2022-03-06	40513	6661	277229	331621	656024	7697	2619359
2022-03-13	38996	3503	437604	233923	714026	8566	2478551
2022-03-20	37339	3534	581383	208652	830908	9584	2486392
2022-03-27	42171	2952	606559	193120	844802	10087	2354472
2022-04-03	56397	1848	478872	194419	731536	9918	2249807
2022-04-10	68656	2265	299073	201567	571561	10075	2124509
2022-04-17	66946	1725	209889	247533	526093	8895	2233413
2022-04-24	63247	1431	146638	299146	510462	9798	2487308
2022-05-01	49999	1093	84248	299406	434746	7037	1887454
