# Supplementary material for: Trend and Co-occurrence Network of COVID-19 Symptoms From Large-Scale Social Media Data: Infoveillance Study
Source: J Med Internet Res. 2023 Mar 14;25:e45419. doi: 10.2196/45419 (PMC10131634; doi:10.2196/45419)
Supplement: Multimedia Appendix 6 [file jmir_v25i1e45419_app6.xlsx]

## Sheet: Sheet1
Multimedia Appendix 6. Symptom frequency.
Symptom	System	Count	Percent
Cough	Respiratory	183039	0.192982
Fever	Systemic	142752	0.150506
Fatigue	Systemic	138169	0.145674
Headache	Systemic	101055	0.106544
Dyspnea	Respiratory	65949	0.0695314
Pain in throat	Respiratory	43463	0.0458239
Taste sense altered	Sensory	38607	0.0407042
Sneezing	Respiratory	37992	0.0400558
Limb pain	Musculoskeletal	37814	0.0398681
Rhinorrhea	Respiratory	30400	0.0320513
Chill	Systemic	27399	0.0288873
Vomiting	Digestive	27191	0.028668
Anosmia	Sensory	26124	0.0275431
Concentration problems	Nervous	18130	0.0191148
Nausea	Digestive	17238	0.0181744
Dizziness	Systemic	16628	0.0175312
Coma	Systemic	13532	0.0142671
Chest pain	Systemic	13382	0.0141089
Sweating	Systemic	13255	0.013975
Malaise	Systemic	9699	0.0102259
Asthenia	Systemic	8768	0.00924428
Diarrhea	Digestive	8339	0.00879198
Palpitations	Cardiovascular	7601	0.00801389
Syncope	Nervous	7575	0.00798648
Nasal congestion	Respiratory	7511	0.007919
Eruption	Integumentary	7493	0.00790003
Muscle pain	Musculoskeletal	7307	0.00770392
Loss of appetite	Digestive	6131	0.00646404
Hot Flush	Systemic	5492	0.00579033
Alopecia	Integumentary	5373	0.00566487
Dehydration	Systemic	5239	0.00552359
Weight loss	Systemic	4713	0.00496901
Gastrointestinal irritation	Digestive	4671	0.00492473
Wheezing	Respiratory	4435	0.00467591
Joint pain	Musculoskeletal	4431	0.0046717
Throat irritation	Respiratory	4276	0.00450828
Tight chest	Systemic	4186	0.00441339
Tinnitus	Sensory	4006	0.00422361
Stomach ache	Digestive	3512	0.00370277
Apnea	Respiratory	3463	0.00365111
Paralysis	Nervous	3382	0.00356571
Amnesia	Nervous	3311	0.00349086
Acne	Integumentary	2944	0.00310392
General unsteadiness	Nervous	2640	0.00278341
Hearing loss	Sensory	2445	0.00257781
Weal	Integumentary	2382	0.00251139
Epistaxis	Respiratory	2195	0.00231423
Hypoxia	Respiratory	2146	0.00226257
Respiratory failure	Respiratory	2111	0.00222567
Acute exacerbation of asthma	Respiratory	2105	0.00221935
Flatulence	Digestive	2084	0.0021972
Impotence	Reproductive	2027	0.00213711
Dysesthesia	Nervous	1824	0.00192308
Memory impairment	Nervous	1727	0.00182081
Impaired cognition	Nervous	1676	0.00176704
Acid reflux	Digestive	1674	0.00176493
Clouded consciousness	Nervous	1570	0.00165528
Otalgia	Sensory	1507	0.00158886
Burping	Digestive	1451	0.00152982
Paranasal sinus discomfort	Respiratory	1445	0.00152349
Delirium	Nervous	1385	0.00146023
Bad taste in mouth	Digestive	1350	0.00142333
Heartburn	Digestive	1320	0.0013917
Stammering	Nervous	1296	0.0013664
Pain in eye	Sensory	1217	0.00128311
Hyperventilation	Respiratory	1153	0.00121563
Hoarse	Respiratory	1141	0.00120298
Upset stomach	Digestive	1122	0.00118295
Abnormal breathing	Respiratory	1107	0.00116713
Disorientated	Nervous	1083	0.00114183
Hemoptysis	Respiratory	1048	0.00110493
Respiratory distress	Respiratory	1000	0.00105432
Hypothermia	Systemic	991	0.00104483
teeth pain	Digestive	980	0.00103323
Throat symptom	Respiratory	939	0.000990007
Nerve pain	Nervous	860	0.000906716
Pharyngeal dryness	Respiratory	846	0.000891955
Abdominal pain	Digestive	834	0.000879303
Tremor	Nervous	833	0.000878249
Vision impairment	Sensory	810	0.000854
Red eye	Sensory	712	0.000750676
Constipation	Digestive	693	0.000730644
Nocturnal enuresis	Urinary	640	0.000674765
Muscle twitch	Musculoskeletal	627	0.000661059
Spots on skin	Integumentary	583	0.000614669
Indigestion	Digestive	506	0.000533486
Metallic taste	Digestive	497	0.000523997
Stinging of skin	Integumentary	492	0.000518726
Angina pectoris	Cardiovascular	465	0.000490259
Muscle weakness	Musculoskeletal	415	0.000437543
Sputum	Respiratory	412	0.00043438
Jaundice	Integumentary	385	0.000405913
Aptyalism	Digestive	376	0.000396425
Itching of eye	Sensory	376	0.000396425
Stiffness	Musculoskeletal	364	0.000383773
Slurred speech	Nervous	345	0.000363741
Facial swelling	Integumentary	330	0.000347926
Exacerbation of asthma	Respiratory	327	0.000344763
Difficulty swallowing	Respiratory	316	0.000333165
Dry skin	Integumentary	284	0.000299427
Swelling of upper arm	Musculoskeletal	272	0.000286775
Bradychardia	Cardiovascular	263	0.000277286
Pharyngeal swelling	Respiratory	257	0.00027096
Dry eyes	Sensory	253	0.000266743
Diplopia	Sensory	252	0.000265689
Low blood pressure	Cardiovascular	249	0.000262526
Swollen abdomen	Digestive	242	0.000255146
Bruxism	Nervous	227	0.000239331
Swelling of structure of eye	Sensory	221	0.000233005
Muscle fatigue	Musculoskeletal	213	0.00022457
Constriction in throat	Respiratory	212	0.000223516
Burning sensation in eye	Sensory	197	0.000207701
Elevated blood pressure	Cardiovascular	195	0.000205593
Restless legs	Nervous	184	0.000193995
Peeling of skin	Integumentary	180	0.000189778
Generalised pruritus	Integumentary	177	0.000186615
Menorrhagia	Reproductive	175	0.000184506
Cramp in lower leg	Musculoskeletal	175	0.000184506
Erythema	Integumentary	172	0.000181343
Retching	Digestive	165	0.000173963
Discharge from eye	Sensory	162	0.0001708
Muscle rigidity	Musculoskeletal	160	0.000168691
Respiratory arrest	Respiratory	151	0.000159202
Hematemesis	Digestive	139	0.000146551
Chest discomfort	Systemic	135	0.000142333
Skin irritation	Integumentary	131	0.000138116
Cold extremities	Systemic	118	0.00012441
Burning sensation of mucus membrane	Integumentary	110	0.000115975
Swollen feet	Musculoskeletal	107	0.000112812
Tongue swelling	Digestive	103	0.000108595
Edema of lower extremity	Musculoskeletal	101	0.000106486
Lip swelling	Digestive	97	0.000102269
Walking disability	Nervous	94	9.91061e-05
Malignant hyperthermia	Systemic	86	9.06716e-05
Ataxia	Nervous	80	8.43457e-05
Aphthous ulcer of mouth	Digestive	78	8.2237e-05
trouble thinking	Nervous	77	8.11827e-05
Pain in face	Nervous	71	7.48568e-05
Dystonia	Nervous	71	7.48568e-05
Hyperactive behavior	Nervous	69	7.27481e-05
Nasal mucosa dry	Respiratory	67	7.06395e-05
Unable to balance	Nervous	62	6.53679e-05
Sensation of irritation of eye proper	Sensory	59	6.22049e-05
Sensation of burning of skin	Integumentary	56	5.9042e-05
Stomach problem	Digestive	55	5.79876e-05
Difficulty speaking	Respiratory	54	5.69333e-05
Sore on skin	Integumentary	51	5.37704e-05
Hyperpigmentation of skin	Integumentary	50	5.2716e-05
Loss of voice	Respiratory	49	5.16617e-05
Abnormal sexual function	Reproductive	46	4.84988e-05
Ecchymosis	Integumentary	45	4.74444e-05
Joint swelling	Musculoskeletal	45	4.74444e-05
Painful mouth	Digestive	43	4.53358e-05
Arrythmia	Cardiovascular	43	4.53358e-05
Urinary incontinence	Urinary	43	4.53358e-05
Pain of breast	Reproductive	40	4.21728e-05
Cyanosis	Integumentary	37	3.90099e-05
Blood in urine	Urinary	36	3.79555e-05
Priapism	Reproductive	35	3.69012e-05
Vaginal bleeding	Reproductive	35	3.69012e-05
Swollen ankle	Musculoskeletal	34	3.58469e-05
Swelling of hand	Musculoskeletal	33	3.47926e-05
Skin lesion	Integumentary	33	3.47926e-05
Increased appetite	Digestive	32	3.37383e-05
Formication	Nervous	30	3.16296e-05
Bleeding gums	Digestive	27	2.84667e-05
Numbness of hand	Nervous	26	2.74123e-05
Stridor	Respiratory	26	2.74123e-05
Asystole	Cardiovascular	23	2.42494e-05
Increased frequency of urination	Urinary	23	2.42494e-05
Nasal symptom	Respiratory	22	2.31951e-05
Hemorrhagic diarrhea	Digestive	22	2.31951e-05
Glossodynia	Digestive	22	2.31951e-05
Sensation of hot and cold	Systemic	21	2.21407e-05
bladder pain	Urinary	20	2.10864e-05
Amenorrhea	Reproductive	20	2.10864e-05
Hand cramps	Musculoskeletal	19	2.00321e-05
Itching of skin	Integumentary	19	2.00321e-05
Feeling of lump in throat	Respiratory	19	2.00321e-05
Hematochezia	Digestive	19	2.00321e-05
Reduced libido	Reproductive	19	2.00321e-05
Numbness of face	Nervous	18	1.89778e-05
Dyskinesia	Nervous	18	1.89778e-05
Swollen gums	Digestive	18	1.89778e-05
Joint stiffness	Musculoskeletal	15	1.58148e-05
Scalp itchy	Integumentary	14	1.47605e-05
Melena	Digestive	12	1.26518e-05
Edema of uvula	Respiratory	12	1.26518e-05
Choking	Respiratory	12	1.26518e-05
Loss of consciousness	Nervous	12	1.26518e-05
Swelling of eyelid	Sensory	11	1.15975e-05
Tingling in throat	Respiratory	11	1.15975e-05
Swollen nose	Respiratory	11	1.15975e-05
Blister of mouth	Digestive	11	1.15975e-05
Paresthesia of upper limb	Nervous	11	1.15975e-05
Vaginal dryness	Reproductive	11	1.15975e-05
Retention of urine	Urinary	10	1.05432e-05
Perioral numbeness	Nervous	10	1.05432e-05
Changes in skin texture	Integumentary	10	1.05432e-05
Gynecomastia	Reproductive	10	1.05432e-05
Muscle spasm of cervical muscle of neck	Musculoskeletal	10	1.05432e-05
Swelling of oral cavity structure	Digestive	9	9.48889e-06
Large breast	Reproductive	9	9.48889e-06
Chloasma	Integumentary	8	8.43457e-06
Neck swelling	Musculoskeletal	8	8.43457e-06
Abdominal discomfort	Digestive	8	8.43457e-06
Discoloration of skin	Integumentary	7	7.38024e-06
Easy bruising	Integumentary	7	7.38024e-06
Involuntary movement	Nervous	7	7.38024e-06
Numbness of tongue	Nervous	6	6.32592e-06
Nasal polyp	Respiratory	6	6.32592e-06
Unsteady gait	Nervous	5	5.2716e-06
Fecal incontinence with fecal urgency	Urinary	5	5.2716e-06
Skin reaction strong	Integumentary	5	5.2716e-06
Numbness of lower limb	Nervous	4	4.21728e-06
Late ejaculation	Reproductive	4	4.21728e-06
Tenalgia	Musculoskeletal	4	4.21728e-06
Dysarthria	Nervous	4	4.21728e-06
Swelling of breast	Reproductive	4	4.21728e-06
kidney aches	Urinary	4	4.21728e-06
Shock	Cardiovascular	4	4.21728e-06
Orgasm incapacity	Reproductive	3	3.16296e-06
Dysuria	Urinary	3	3.16296e-06
Glossopyrosis	Digestive	3	3.16296e-06
Skin necrosis	Integumentary	3	3.16296e-06
Pruritus of vagina	Reproductive	3	3.16296e-06
Epiphora	Sensory	2	2.10864e-06
Abnormal gait	Nervous	2	2.10864e-06
Urgent desire to urinate	Urinary	2	2.10864e-06
Pain in esophagus	Digestive	2	2.10864e-06
Menstrual spotting	Reproductive	2	2.10864e-06
Blister	Integumentary	2	2.10864e-06
Itchy Tongue	Digestive	2	2.10864e-06
Occult blood in stools	Digestive	1	1.05432e-06
Vaginal irritation	Reproductive	1	1.05432e-06
Trismus	Nervous	1	1.05432e-06
Paroxysmal nocturnal dyspnea	Respiratory	1	1.05432e-06
Peripheral edema	Integumentary	1	1.05432e-06
Edema of larynx	Respiratory	1	1.05432e-06
Periorbital edema	Sensory	1	1.05432e-06
Polyuria	Urinary	1	1.05432e-06
Swelling of limb	Musculoskeletal	1	1.05432e-06
Swelling of skin	Integumentary	1	1.05432e-06
Swelling around eyes	Sensory	1	1.05432e-06
Impaired consciousness	Nervous	1	1.05432e-06
Swelling of vagina	Reproductive	0	0
Hyperplasia of gingiva	Digestive	0	0
Retrograde ejaculation	Reproductive	0	0
Orbital edema	Sensory	0	0
Penile swelling	Reproductive	0	0
Lactation problem	Reproductive	0	0
Raised intraocular pressure	Sensory	0	0
Dribbling from mouth	Digestive	0	0
Tear of skin	Integumentary	0	0
Excoriation of skin	Integumentary	0	0
Delay when starting to pass urine	Urinary	0	0
Galactorrhea not associated with childbirth	Reproductive	0	0
